# Supplementary material for: Cognitive function and knee osteoarthritis: A bidirectional Mendelian randomization study with BMI mediation
Source: Medicine (Baltimore). 2026 Jul 24;105(30):e49914. doi: 10.1097/MD.0000000000049914 (PMC13406376; doi:10.1097/MD.0000000000049914)
Supplement: Supplementary file 1 [file medi-105-e49914-s001.xlsx]

## Sheet: Intelligence-KOA
SNP	effect_allele.exposure	other_allele.exposure	effect_allele.outcome	other_allele.outcome	beta.exposure	beta.outcome	eaf.exposure	eaf.outcome	remove	palindromic	ambiguous	id.outcome	pos.outcome	se.outcome	outcome	mr_keep.outcome	pval.outcome	pval_origin.outcome	data_source.outcome	chr.exposure	se.exposure	pos.exposure	samplesize.exposure	pval.exposure	id.exposure	exposure	mr_keep.exposure	pval_origin.exposure	data_source.exposure	R2	F	action	SNP_index	mr_keep	samplesize.outcome
rs10189912	G	A	G	A	0.0193366	-0.0115731		0.331044	FALSE	FALSE	FALSE	KOA	143405040	0.00714845	outcome	TRUE	0.105455	inferred	textfile	2	0.00285285	144162609	269867	1.21899e-11	Intelligence	Intelligence || id:ebi-a-GCST006250	TRUE	reported	igd	0.000170207	45.9409	2	1	TRUE
rs1054442	C	A	C	A	0.0214635	0.00127917		0.430392	FALSE	FALSE	FALSE	KOA	48995537	0.00680846	outcome	TRUE	0.850971	inferred	textfile	12	0.00281636	49389320	269867	2.51826e-14	Intelligence	Intelligence || id:ebi-a-GCST006250	TRUE	reported	igd	0.00021517	58.0793	2	1	TRUE
rs10779271	G	A	G	A	-0.0163751	-0.00321359		0.326916	FALSE	FALSE	FALSE	KOA	216659647	0.00718255	outcome	TRUE	0.654575	inferred	textfile	1	0.00292517	216832989	269867	2.173e-08	Intelligence	Intelligence || id:ebi-a-GCST006250	TRUE	reported	igd	0.000116109	31.3374	2	1	TRUE
rs10917152	T	C	T	C	0.0242133	-0.00719429		0.0860766	FALSE	FALSE	FALSE	KOA	22099149	0.0120191	outcome	TRUE	0.549459	inferred	textfile	1	0.00404905	22425642	269867	2.227e-09	Intelligence	Intelligence || id:ebi-a-GCST006250	TRUE	reported	igd	0.000132493	35.7601	2	1	TRUE
rs10954779	T	C	T	C	-0.0163774	0.00953962		0.640334	FALSE	FALSE	FALSE	KOA	31162081	0.00701111	outcome	TRUE	0.173626	inferred	textfile	8	0.00276179	31019597	269867	3.03802e-09	Intelligence	Intelligence || id:ebi-a-GCST006250	TRUE	reported	igd	0.000130287	35.1646	2	1	TRUE
rs11076962	C	T	C	T	-0.0169362	0.00237449		0.246037	FALSE	FALSE	FALSE	KOA	5761366	0.00782888	outcome	TRUE	0.761662	inferred	textfile	16	0.00304171	5811367	269867	2.57401e-08	Intelligence	Intelligence || id:ebi-a-GCST006250	TRUE	reported	igd	0.000114867	31.0022	2	1	TRUE
rs112780312	A	G	A	G	-0.0182838	0.00325127		0.304589	FALSE	FALSE	FALSE	KOA	153824539	0.00731578	outcome	TRUE	0.65674	inferred	textfile	1	0.00309947	153797015	269867	3.66201e-09	Intelligence	Intelligence || id:ebi-a-GCST006250	TRUE	reported	igd	0.000128929	34.798	2	1	TRUE
rs1145123	C	T	C	T	-0.0205566	-0.00064293		0.597656	FALSE	FALSE	FALSE	KOA	111690901	0.00688598	outcome	TRUE	0.925611	inferred	textfile	5	0.00277156	111026598	269867	1.19812e-13	Intelligence	Intelligence || id:ebi-a-GCST006250	TRUE	reported	igd	0.000203805	55.0112	2	1	TRUE
rs115064	C	T	C	T	-0.0160962	0.00693631		0.316585	FALSE	FALSE	FALSE	KOA	24137572	0.00725366	outcome	TRUE	0.338946	inferred	textfile	7	0.00281402	24177191	269867	1.065e-08	Intelligence	Intelligence || id:ebi-a-GCST006250	TRUE	reported	igd	0.000121224	32.7182	2	1	TRUE
rs11605348	A	G	A	G	-0.0166074	-0.022535		0.358801	FALSE	FALSE	FALSE	KOA	47584931	0.00704174	outcome	TRUE	0.00137331	inferred	textfile	11	0.0028958	47606483	269867	9.72792e-09	Intelligence	Intelligence || id:ebi-a-GCST006250	TRUE	reported	igd	0.000121861	32.8899	2	1	TRUE
rs11623436	T	C	T	C	-0.0157743	-0.0160739		0.41776	FALSE	FALSE	FALSE	KOA	36576287	0.00682791	outcome	TRUE	0.0185653	inferred	textfile	14	0.00275005	37045492	269867	9.70197e-09	Intelligence	Intelligence || id:ebi-a-GCST006250	TRUE	reported	igd	0.000121904	32.9015	2	1	TRUE
rs11634187	G	T	G	T	-0.0220324	0.0119767		0.144957	FALSE	FALSE	FALSE	KOA	40430582	0.0095504	outcome	TRUE	0.209823	inferred	textfile	15	0.00385721	40722781	269867	1.118e-08	Intelligence	Intelligence || id:ebi-a-GCST006250	TRUE	reported	igd	0.000120886	32.6268	2	1	TRUE
rs11646221	T	G	T	G	0.0177354	-0.0112669		0.590298	FALSE	FALSE	FALSE	KOA	7616086	0.00683648	outcome	TRUE	0.0993412	inferred	textfile	16	0.00277159	7666088	269867	1.567e-10	Intelligence	Intelligence || id:ebi-a-GCST006250	TRUE	reported	igd	0.000151708	40.9469	2	1	TRUE
rs11678106	T	C	T	C	0.0160859	0.00685064		0.510007	FALSE	FALSE	FALSE	KOA	82216983	0.00673524	outcome	TRUE	0.30909	inferred	textfile	2	0.00274504	82444107	269867	4.61796e-09	Intelligence	Intelligence || id:ebi-a-GCST006250	TRUE	reported	igd	0.00012723	34.3392	2	1	TRUE
rs11720523	A	C	A	C	0.0183255	-0.00239804		0.396638	FALSE	FALSE	FALSE	KOA	71496019	0.00688197	outcome	TRUE	0.7275	inferred	textfile	3	0.00277323	71545170	269867	3.88866e-11	Intelligence	Intelligence || id:ebi-a-GCST006250	TRUE	reported	igd	0.000161778	43.6653	2	1	TRUE
rs11898362	A	G	A	G	-0.0179807	0.0134845		0.273486	FALSE	FALSE	FALSE	KOA	73338165	0.00755464	outcome	TRUE	0.0742727	inferred	textfile	2	0.00300781	73565293	269867	2.25398e-09	Intelligence	Intelligence || id:ebi-a-GCST006250	TRUE	reported	igd	0.000132405	35.7363	2	1	TRUE
rs12026245	A	G	A	G	-0.01786	-0.0146565		0.473857	FALSE	FALSE	FALSE	KOA	103125909	0.0067429	outcome	TRUE	0.0297337	inferred	textfile	1	0.00272963	103591465	269867	6.04923e-11	Intelligence	Intelligence || id:ebi-a-GCST006250	TRUE	reported	igd	0.000158612	42.8107	2	1	TRUE
rs12035012	A	C	A	C	-0.0269917	0.0156582		0.219148	FALSE	FALSE	FALSE	KOA	41284976	0.00811645	outcome	TRUE	0.0537069	inferred	textfile	1	0.00331228	41750648	269867	3.67536e-16	Intelligence	Intelligence || id:ebi-a-GCST006250	TRUE	reported	igd	0.000246008	66.4054	2	1	TRUE
rs12190777	G	A	G	A	-0.0170296	0.00623888		0.35817	FALSE	FALSE	FALSE	KOA	97918859	0.0070424	outcome	TRUE	0.37567	inferred	textfile	6	0.0030918	98366735	269867	3.62903e-08	Intelligence	Intelligence || id:ebi-a-GCST006250	TRUE	reported	igd	0.000112405	30.3377	2	1	TRUE
rs12470949	C	T	C	T	0.0171675	-0.0228351		0.68175	FALSE	FALSE	FALSE	KOA	23711946	0.00721229	outcome	TRUE	0.00154478	inferred	textfile	2	0.00302085	23934816	269867	1.323e-08	Intelligence	Intelligence || id:ebi-a-GCST006250	TRUE	reported	igd	0.000119661	32.2963	2	1	TRUE
rs12646225	T	C	T	C	0.0251275	-0.0269361		0.171395	FALSE	FALSE	FALSE	KOA	703059	0.00911148	outcome	TRUE	0.00311373	inferred	textfile	4	0.00421532	696848	269867	2.50501e-09	Intelligence	Intelligence || id:ebi-a-GCST006250	TRUE	reported	igd	0.000131653	35.5332	2	1	TRUE
rs1280049	C	A	C	A	-0.0149926	-0.0150189		0.553925	FALSE	FALSE	FALSE	KOA	75826616	0.00676253	outcome	TRUE	0.0263578	inferred	textfile	6	0.00272891	76536333	269867	3.91904e-08	Intelligence	Intelligence || id:ebi-a-GCST006250	TRUE	reported	igd	0.000111835	30.1837	2	1	TRUE
rs12886584	C	T	C	T	-0.0205172	0.0253544		0.151366	FALSE	FALSE	FALSE	KOA	40612768	0.00937325	outcome	TRUE	0.00683097	inferred	textfile	14	0.0035738	41081973	269867	9.41196e-09	Intelligence	Intelligence || id:ebi-a-GCST006250	TRUE	reported	igd	0.000122116	32.9589	2	1	TRUE
rs13024268	A	G	A	G	-0.0166607	-0.00377757		0.418033	FALSE	FALSE	FALSE	KOA	231618807	0.00683676	outcome	TRUE	0.58058	inferred	textfile	2	0.00287898	232483518	269867	7.14694e-09	Intelligence	Intelligence || id:ebi-a-GCST006250	TRUE	reported	igd	0.000124081	33.4893	2	1	TRUE
rs13071190	C	T	C	T	-0.0180951	-0.0048454		0.307257	FALSE	FALSE	FALSE	KOA	137403552	0.00727841	outcome	TRUE	0.505589	inferred	textfile	3	0.00291715	137122394	269867	5.55098e-10	Intelligence	Intelligence || id:ebi-a-GCST006250	TRUE	reported	igd	0.000142558	38.477	2	1	TRUE
rs13165296	C	A	C	A	-0.0196358	0.00154974		0.154699	FALSE	FALSE	FALSE	KOA	60285412	0.00932792	outcome	TRUE	0.868047	inferred	textfile	5	0.00352022	59581239	269867	2.43501e-08	Intelligence	Intelligence || id:ebi-a-GCST006250	TRUE	reported	igd	0.000115281	31.1139	2	1	TRUE
rs13223152	G	A	G	A	-0.0176446	-0.00979089		0.470505	FALSE	FALSE	FALSE	KOA	70483255	0.00674949	outcome	TRUE	0.146888	inferred	textfile	7	0.00278394	69948241	269867	2.33502e-10	Intelligence	Intelligence || id:ebi-a-GCST006250	TRUE	reported	igd	0.00014883	40.1699	2	1	TRUE
rs13253386	G	T	G	T	0.0201329	-0.00249575		0.426723	FALSE	FALSE	FALSE	KOA	14144511	0.00682797	outcome	TRUE	0.714724	inferred	textfile	8	0.00274814	14002020	269867	2.37192e-13	Intelligence	Intelligence || id:ebi-a-GCST006250	TRUE	reported	igd	0.000198838	53.67	2	1	TRUE
rs13276212	T	G	T	G	0.0150707	-0.0104818		0.476803	FALSE	FALSE	FALSE	KOA	65528358	0.00675767	outcome	TRUE	0.120878	inferred	textfile	8	0.00275466	66440593	269867	4.47796e-08	Intelligence	Intelligence || id:ebi-a-GCST006250	TRUE	reported	igd	0.0001109	29.9314	2	1	TRUE
rs1362739	A	C	A	C	0.0209452	-0.0159222		0.407477	FALSE	FALSE	FALSE	KOA	133746181	0.00685418	outcome	TRUE	0.0201796	inferred	textfile	7	0.00273365	133430934	269867	1.82516e-14	Intelligence	Intelligence || id:ebi-a-GCST006250	TRUE	reported	igd	0.00021749	58.7057	2	1	TRUE
rs1369429	C	T	C	T	-0.0176326	0.00181896		0.643336	FALSE	FALSE	FALSE	KOA	87887703	0.00704404	outcome	TRUE	0.796232	inferred	textfile	15	0.00289628	88430934	269867	1.14601e-09	Intelligence	Intelligence || id:ebi-a-GCST006250	TRUE	reported	igd	0.000137323	37.0637	2	1	TRUE
rs144026674	T	C	T	C	0.0413066	0.0546907		0.0254876	FALSE	FALSE	FALSE	KOA	39093340	0.0215919	outcome	TRUE	0.0113115	inferred	textfile	19	0.0074682	39583980	269867	3.18999e-08	Intelligence	Intelligence || id:ebi-a-GCST006250	TRUE	reported	igd	0.000113346	30.5917	2	1	TRUE
rs144246	A	G	A	G	0.0154911	0.00514729		0.261161	FALSE	FALSE	FALSE	KOA	17258285	0.00779635	outcome	TRUE	0.509114	inferred	textfile	4	0.00283979	17259908	269867	4.90795e-08	Intelligence	Intelligence || id:ebi-a-GCST006250	TRUE	reported	igd	0.000110254	29.757	2	1	TRUE
rs1589652	G	A	G	A	-0.0170938	0.00902905		0.561553	FALSE	FALSE	FALSE	KOA	35496960	0.00678141	outcome	TRUE	0.183044	inferred	textfile	3	0.00275928	35538452	269867	5.82304e-10	Intelligence	Intelligence || id:ebi-a-GCST006250	TRUE	reported	igd	0.000142192	38.378	2	1	TRUE
rs166820	A	G	A	G	0.0243341	0.00668553		0.179423	FALSE	FALSE	FALSE	KOA	90057393	0.00876751	outcome	TRUE	0.445741	inferred	textfile	5	0.00359918	89353210	269867	1.36899e-11	Intelligence	Intelligence || id:ebi-a-GCST006250	TRUE	reported	igd	0.000169356	45.7109	2	1	TRUE
rs17002025	A	G	A	G	0.0255982	-0.00719081		0.0802012	FALSE	FALSE	FALSE	KOA	12419363	0.0124639	outcome	TRUE	0.563986	inferred	textfile	19	0.0042614	12530177	269867	1.88799e-09	Intelligence	Intelligence || id:ebi-a-GCST006250	TRUE	reported	igd	0.000133692	36.0837	2	1	TRUE
rs17106817	C	T	C	T	-0.0169111	-0.0272276		0.257808	FALSE	FALSE	FALSE	KOA	69250240	0.00773803	outcome	TRUE	0.00043371	inferred	textfile	14	0.0030247	69716957	269867	2.25502e-08	Intelligence	Intelligence || id:ebi-a-GCST006250	TRUE	reported	igd	0.000115819	31.2591	2	1	TRUE
rs17199964	A	G	A	G	-0.0391869	0.0452972		0.021347	FALSE	FALSE	FALSE	KOA	101786634	0.0234066	outcome	TRUE	0.0529618	inferred	textfile	4	0.00570905	102707791	269867	6.67268e-12	Intelligence	Intelligence || id:ebi-a-GCST006250	TRUE	reported	igd	0.000174553	47.1141	2	1	TRUE
rs1727307	G	A	G	A	-0.0178169	0.0306599		0.733435	FALSE	FALSE	FALSE	KOA	123091195	0.00764642	outcome	TRUE	6.07943e-05	inferred	textfile	12	0.00300657	123575742	269867	3.095e-09	Intelligence	Intelligence || id:ebi-a-GCST006250	TRUE	reported	igd	0.000130111	35.1171	2	1	TRUE
rs1812587	T	G	T	G	-0.0173389	0.00544161		0.5518	FALSE	FALSE	FALSE	KOA	63695975	0.00681201	outcome	TRUE	0.424391	inferred	textfile	5	0.0027667	62991802	269867	3.68104e-10	Intelligence	Intelligence || id:ebi-a-GCST006250	TRUE	reported	igd	0.000145514	39.275	2	1	TRUE
rs1831539	C	T	C	T	0.0172035	-0.0234316		0.467213	FALSE	FALSE	FALSE	KOA	59094665	0.00675365	outcome	TRUE	0.000521482	inferred	textfile	1	0.00276228	59560337	269867	4.72204e-10	Intelligence	Intelligence || id:ebi-a-GCST006250	TRUE	reported	igd	0.00014371	38.7878	2	1	TRUE
rs1840847	A	G	A	G	0.0163419	0.0104273		0.461945	FALSE	FALSE	FALSE	KOA	13100063	0.00675773	outcome	TRUE	0.122826	inferred	textfile	5	0.00288268	13100175	269867	1.43999e-08	Intelligence	Intelligence || id:ebi-a-GCST006250	TRUE	reported	igd	0.000119072	32.1373	2	1	TRUE
rs1962047	A	G	A	G	-0.0195327	0.0167277		0.408359	FALSE	FALSE	FALSE	KOA	57898924	0.00686523	outcome	TRUE	0.0148268	inferred	textfile	12	0.00286277	58292707	269867	8.89201e-12	Intelligence	Intelligence || id:ebi-a-GCST006250	TRUE	reported	igd	0.000172475	46.5531	2	1	TRUE
rs1972860	A	G	A	G	-0.0175561	0.0081026		0.318257	FALSE	FALSE	FALSE	KOA	93658489	0.00724489	outcome	TRUE	0.263401	inferred	textfile	4	0.00293041	94579640	269867	2.09098e-09	Intelligence	Intelligence || id:ebi-a-GCST006250	TRUE	reported	igd	0.000132982	35.8919	2	1	TRUE
rs2007176	C	T	C	T	-0.0154006	-0.00055007		0.538759	FALSE	FALSE	FALSE	KOA	198684585	0.0067529	outcome	TRUE	0.935079	inferred	textfile	2	0.00276789	199549309	269867	2.64302e-08	Intelligence	Intelligence || id:ebi-a-GCST006250	TRUE	reported	igd	0.000114704	30.9581	2	1	TRUE
rs2071407	C	T	C	T	0.0219741	-0.0356033		0.624707	FALSE	FALSE	FALSE	KOA	103520803	0.00695314	outcome	TRUE	3.04786e-07	inferred	textfile	14	0.00285898	103987140	269867	1.51915e-14	Intelligence	Intelligence || id:ebi-a-GCST006250	TRUE	reported	igd	0.000218854	59.074	2	1	TRUE
rs2072490	T	C	T	C	0.0169959	-0.0133338		0.503207	FALSE	FALSE	FALSE	KOA	18146940	0.0067463	outcome	TRUE	0.0481026	inferred	textfile	19	0.00274481	18257750	269867	5.93007e-10	Intelligence	Intelligence || id:ebi-a-GCST006250	TRUE	reported	igd	0.000142054	38.3407	2	1	TRUE
rs2111490	G	A	G	A	-0.0154909	0.0160105		0.569074	FALSE	FALSE	FALSE	KOA	103549495	0.0067935	outcome	TRUE	0.0184362	inferred	textfile	8	0.00275296	104561723	269867	1.83299e-08	Intelligence	Intelligence || id:ebi-a-GCST006250	TRUE	reported	igd	0.000117315	31.6629	2	1	TRUE
rs2268894	T	C	T	C	0.0207848	0.0213315		0.602275	FALSE	FALSE	FALSE	KOA	161999638	0.00689252	outcome	TRUE	0.00196895	inferred	textfile	2	0.00274858	162856148	269867	3.98199e-14	Intelligence	Intelligence || id:ebi-a-GCST006250	TRUE	reported	igd	0.000211852	57.1836	2	1	TRUE
rs2309812	T	C	T	C	0.0228352	-0.0164385		0.400116	FALSE	FALSE	FALSE	KOA	100253240	0.00689091	outcome	TRUE	0.0170543	inferred	textfile	2	0.00284479	100869702	269867	9.95405e-16	Intelligence	Intelligence || id:ebi-a-GCST006250	TRUE	reported	igd	0.000238702	64.4327	2	1	TRUE
rs2373353	G	A	G	A	0.0163232	0.00349786		0.40462	FALSE	FALSE	FALSE	KOA	79451578	0.00687563	outcome	TRUE	0.610939	inferred	textfile	11	0.0028865	79162622	269867	1.556e-08	Intelligence	Intelligence || id:ebi-a-GCST006250	TRUE	reported	igd	0.000118486	31.979	2	1	TRUE
rs2450333	A	G	A	G	-0.0188286	-0.00464187		0.464925	FALSE	FALSE	FALSE	KOA	177472545	0.00677551	outcome	TRUE	0.493284	inferred	textfile	5	0.00279897	176899546	269867	1.73101e-11	Intelligence	Intelligence || id:ebi-a-GCST006250	TRUE	reported	igd	0.000167655	45.2519	2	1	TRUE
rs2457192	A	C	A	C	-0.019751	0.0187268		0.722668	FALSE	FALSE	FALSE	KOA	12103584	0.0075478	outcome	TRUE	0.013098	inferred	textfile	16	0.00313111	12197441	269867	2.83498e-10	Intelligence	Intelligence || id:ebi-a-GCST006250	TRUE	reported	igd	0.000147424	39.7904	2	1	TRUE
rs2558096	G	T	G	T	0.0156318	-0.0133654		0.59297	FALSE	FALSE	FALSE	KOA	136774260	0.00687	outcome	TRUE	0.0517181	inferred	textfile	2	0.00277356	137531830	269867	1.737e-08	Intelligence	Intelligence || id:ebi-a-GCST006250	TRUE	reported	igd	0.000117691	31.7643	2	1	TRUE
rs2647995	C	T	C	T	0.0197491	-0.00746598		0.300387	FALSE	FALSE	FALSE	KOA	51543285	0.00735391	outcome	TRUE	0.309992	inferred	textfile	16	0.00304395	51577196	269867	8.6836e-11	Intelligence	Intelligence || id:ebi-a-GCST006250	TRUE	reported	igd	0.000155956	42.0936	2	1	TRUE
rs2678210	C	T	C	T	-0.0187864	-0.00886925		0.292117	FALSE	FALSE	FALSE	KOA	201818812	0.00742766	outcome	TRUE	0.232445	inferred	textfile	1	0.00304628	201787940	269867	6.96996e-10	Intelligence	Intelligence || id:ebi-a-GCST006250	TRUE	reported	igd	0.000140908	38.0316	2	1	TRUE
rs2721173	T	C	T	C	-0.0162331	0.00565076		0.490637	FALSE	FALSE	FALSE	KOA	144519045	0.0067684	outcome	TRUE	0.403789	inferred	textfile	8	0.00273377	145744429	269867	2.88702e-09	Intelligence	Intelligence || id:ebi-a-GCST006250	TRUE	reported	igd	0.000130639	35.2595	2	1	TRUE
rs2836921	A	G	A	G	0.0203465	-0.0223889		0.218718	FALSE	FALSE	FALSE	KOA	39144144	0.00821916	outcome	TRUE	0.00644987	inferred	textfile	21	0.00296293	40516070	269867	6.53732e-12	Intelligence	Intelligence || id:ebi-a-GCST006250	TRUE	reported	igd	0.000174707	47.1556	2	1	TRUE
rs287879	G	A	G	A	0.0188666	0.00141314		0.197266	FALSE	FALSE	FALSE	KOA	156822205	0.00848612	outcome	TRUE	0.867745	inferred	textfile	6	0.00307475	157143339	269867	8.46896e-10	Intelligence	Intelligence || id:ebi-a-GCST006250	TRUE	reported	igd	0.000139495	37.65	2	1	TRUE
rs2885208	C	T	C	T	-0.0189385	0.0185088		0.244437	FALSE	FALSE	FALSE	KOA	113094434	0.00781906	outcome	TRUE	0.0179262	inferred	textfile	11	0.00346415	112965156	269867	4.57899e-08	Intelligence	Intelligence || id:ebi-a-GCST006250	TRUE	reported	igd	0.000110739	29.8878	2	1	TRUE
rs2920940	C	T	C	T	0.0247422	0.00157463		0.783949	FALSE	FALSE	FALSE	KOA	92168737	0.00819749	outcome	TRUE	0.847674	inferred	textfile	8	0.00325171	93180965	269867	2.75931e-14	Intelligence	Intelligence || id:ebi-a-GCST006250	TRUE	reported	igd	0.000214491	57.8962	2	1	TRUE
rs2955280	T	C	T	C	-0.0149147	0.00436141		0.493052	FALSE	FALSE	FALSE	KOA	43889697	0.00677785	outcome	TRUE	0.519913	inferred	textfile	2	0.00273413	44116836	269867	4.90004e-08	Intelligence	Intelligence || id:ebi-a-GCST006250	TRUE	reported	igd	0.000110254	29.7569	2	1	TRUE
rs297578	A	G	A	G	0.0181036	-0.00663733		0.635131	FALSE	FALSE	FALSE	KOA	156498566	0.00699188	outcome	TRUE	0.342473	inferred	textfile	2	0.00300674	157355078	269867	1.72799e-09	Intelligence	Intelligence || id:ebi-a-GCST006250	TRUE	reported	igd	0.000134317	36.2522	2	1	TRUE
rs3128341	C	T	C	T	0.031727	0.00562431		0.785297	FALSE	FALSE	FALSE	KOA	72284165	0.00820251	outcome	TRUE	0.492914	inferred	textfile	1	0.00341739	72749848	269867	1.63192e-20	Intelligence	Intelligence || id:ebi-a-GCST006250	TRUE	reported	igd	0.000319286	86.1918	2	1	TRUE
rs329672	T	C	T	C	0.0174305	0.0156357		0.63577	FALSE	FALSE	FALSE	KOA	133929237	0.00699268	outcome	TRUE	0.0253511	inferred	textfile	11	0.00285325	133799132	269867	1.003e-09	Intelligence	Intelligence || id:ebi-a-GCST006250	TRUE	reported	igd	0.000138271	37.3196	2	1	TRUE
rs34316	C	A	C	A	-0.021049	0.010459		0.57365	FALSE	FALSE	FALSE	KOA	88719728	0.00681649	outcome	TRUE	0.124939	inferred	textfile	5	0.00276743	88015545	269867	2.81773e-14	Intelligence	Intelligence || id:ebi-a-GCST006250	TRUE	reported	igd	0.000214322	57.8504	2	1	TRUE
rs35608616	A	G	A	G	-0.0180894	-0.0033485		0.301149	FALSE	FALSE	FALSE	KOA	123670033	0.00733759	outcome	TRUE	0.648139	inferred	textfile	10	0.00293706	125429549	269867	7.32892e-10	Intelligence	Intelligence || id:ebi-a-GCST006250	TRUE	reported	igd	0.000140544	37.9332	2	1	TRUE
rs35731967	C	T	C	T	-0.0218376	-0.00801929		0.171719	FALSE	FALSE	FALSE	KOA	199508538	0.00896514	outcome	TRUE	0.371056	inferred	textfile	2	0.00365789	200373261	269867	2.37898e-09	Intelligence	Intelligence || id:ebi-a-GCST006250	TRUE	reported	igd	0.000132051	35.6406	2	1	TRUE
rs36033	C	T	C	T	-0.0159685	0.00471584		0.459547	FALSE	FALSE	FALSE	KOA	61664900	0.0067536	outcome	TRUE	0.485008	inferred	textfile	5	0.0027878	60960727	269867	1.017e-08	Intelligence	Intelligence || id:ebi-a-GCST006250	TRUE	reported	igd	0.000121563	32.8097	2	1	TRUE
rs3860537	C	T	C	T	-0.0188537	0.00467131		0.788478	FALSE	FALSE	FALSE	KOA	108384586	0.00827431	outcome	TRUE	0.572376	inferred	textfile	3	0.00340197	108103433	269867	2.99399e-08	Intelligence	Intelligence || id:ebi-a-GCST006250	TRUE	reported	igd	0.000113798	30.7135	2	1	TRUE
rs405321	A	G	A	G	-0.0164324	0.00911036		0.316601	FALSE	FALSE	FALSE	KOA	114606017	0.00723658	outcome	TRUE	0.208055	inferred	textfile	5	0.00297473	113941714	269867	3.31803e-08	Intelligence	Intelligence || id:ebi-a-GCST006250	TRUE	reported	igd	0.00011306	30.5143	2	1	TRUE
rs4463213	A	G	A	G	0.0190655	-0.0151386		0.504472	FALSE	FALSE	FALSE	KOA	140166163	0.00671841	outcome	TRUE	0.0242402	inferred	textfile	5	0.00273223	139545748	269867	3.004e-12	Intelligence	Intelligence || id:ebi-a-GCST006250	TRUE	reported	igd	0.000180399	48.6921	2	1	TRUE
rs4731392	G	A	G	A	0.0217412	-0.026013		0.211359	FALSE	FALSE	FALSE	KOA	128048098	0.00826566	outcome	TRUE	0.00164889	inferred	textfile	7	0.00297458	127688150	269867	2.6872e-13	Intelligence	Intelligence || id:ebi-a-GCST006250	TRUE	reported	igd	0.000197916	53.4211	2	1	TRUE
rs4793161	G	A	G	A	0.0177187	-0.00337471		0.757236	FALSE	FALSE	FALSE	KOA	44841641	0.00783827	outcome	TRUE	0.666801	inferred	textfile	17	0.00324995	42919009	269867	4.96901e-08	Intelligence	Intelligence || id:ebi-a-GCST006250	TRUE	reported	igd	0.000110132	29.724	2	1	TRUE
rs4821995	G	A	G	A	-0.0159991	0.0106397		0.672146	FALSE	FALSE	FALSE	KOA	41065832	0.00716167	outcome	TRUE	0.137373	inferred	textfile	22	0.00287495	41461836	269867	2.61601e-08	Intelligence	Intelligence || id:ebi-a-GCST006250	TRUE	reported	igd	0.000114744	30.969	2	1	TRUE
rs4852252	C	T	C	T	0.0207869	-0.0135952		0.531026	FALSE	FALSE	FALSE	KOA	71312171	0.00673716	outcome	TRUE	0.0435973	inferred	textfile	2	0.00274741	71539301	269867	3.83531e-14	Intelligence	Intelligence || id:ebi-a-GCST006250	TRUE	reported	igd	0.000212076	57.2439	2	1	TRUE
rs4976976	A	G	A	G	0.0173172	0.000579388		0.439705	FALSE	FALSE	FALSE	KOA	142230292	0.0067754	outcome	TRUE	0.931853	inferred	textfile	8	0.00277742	143311653	269867	4.52804e-10	Intelligence	Intelligence || id:ebi-a-GCST006250	TRUE	reported	igd	0.000144032	38.8749	2	1	TRUE
rs55754731	C	T	C	T	-0.0213686	0.0218902		0.147657	FALSE	FALSE	FALSE	KOA	15379957	0.00949175	outcome	TRUE	0.0210975	inferred	textfile	12	0.00367474	15532891	269867	6.06206e-09	Intelligence	Intelligence || id:ebi-a-GCST006250	TRUE	reported	igd	0.000125284	33.8139	2	1	TRUE
rs55763037	G	A	G	A	-0.0183447	-0.0135544		0.311284	FALSE	FALSE	FALSE	KOA	93232750	0.00727578	outcome	TRUE	0.0624696	inferred	textfile	5	0.00333358	92568456	269867	3.743e-08	Intelligence	Intelligence || id:ebi-a-GCST006250	TRUE	reported	igd	0.000112202	30.2828	2	1	TRUE
rs56150095	A	C	A	C	-0.0219682	0.00763253		0.501773	FALSE	FALSE	FALSE	KOA	72294084	0.0067322	outcome	TRUE	0.256906	inferred	textfile	7	0.00274706	71759069	269867	1.27497e-15	Intelligence	Intelligence || id:ebi-a-GCST006250	TRUE	reported	igd	0.000236919	63.9513	2	1	TRUE
rs566237	G	A	G	A	0.0187161	-0.00126606		0.26037	FALSE	FALSE	FALSE	KOA	11543109	0.00765721	outcome	TRUE	0.868675	inferred	textfile	6	0.0029354	11543342	269867	1.81698e-10	Intelligence	Intelligence || id:ebi-a-GCST006250	TRUE	reported	igd	0.000150619	40.653	2	1	TRUE
rs5750830	A	C	A	C	0.0228911	0.0156535		0.740195	FALSE	FALSE	FALSE	KOA	39444823	0.00766117	outcome	TRUE	0.0410301	inferred	textfile	22	0.00312677	39840828	269867	2.45923e-13	Intelligence	Intelligence || id:ebi-a-GCST006250	TRUE	reported	igd	0.000198566	53.5967	2	1	TRUE
rs58593843	A	G	A	G	-0.0276826	-6.17065e-05		0.121146	FALSE	FALSE	FALSE	KOA	60272328	0.0103151	outcome	TRUE	0.995227	inferred	textfile	2	0.00465176	60499463	269867	2.666e-09	Intelligence	Intelligence || id:ebi-a-GCST006250	TRUE	reported	igd	0.000131212	35.4141	2	1	TRUE
rs59142272	A	G	A	G	0.0226956	-0.00918319		0.13298	FALSE	FALSE	FALSE	KOA	139989899	0.00991988	outcome	TRUE	0.354583	inferred	textfile	3	0.00368495	139708741	269867	7.31897e-10	Intelligence	Intelligence || id:ebi-a-GCST006250	TRUE	reported	igd	0.000140543	37.933	2	1	TRUE
rs600806	A	G	A	G	-0.0192927	0.000232553		0.698081	FALSE	FALSE	FALSE	KOA	109298007	0.00732064	outcome	TRUE	0.974658	inferred	textfile	1	0.003076	109840629	269867	3.571e-10	Intelligence	Intelligence || id:ebi-a-GCST006250	TRUE	reported	igd	0.000145747	39.3378	2	1	TRUE
rs6019535	A	G	A	G	0.0251054	-0.0117212		0.260575	FALSE	FALSE	FALSE	KOA	48924980	0.00767177	outcome	TRUE	0.126553	inferred	textfile	20	0.00297599	47541517	269867	3.28398e-17	Intelligence	Intelligence || id:ebi-a-GCST006250	TRUE	reported	igd	0.000263637	71.1653	2	1	TRUE
rs62181012	C	T	C	T	-0.0211458	0.00964542		0.206026	FALSE	FALSE	FALSE	KOA	180129744	0.00833638	outcome	TRUE	0.247261	inferred	textfile	2	0.00351143	180994471	269867	1.72699e-09	Intelligence	Intelligence || id:ebi-a-GCST006250	TRUE	reported	igd	0.000134361	36.2641	2	1	TRUE
rs62198803	A	G	A	G	0.0190651	-0.0103741		0.226519	FALSE	FALSE	FALSE	KOA	185343653	0.00804414	outcome	TRUE	0.197173	inferred	textfile	2	0.00322537	186208380	269867	3.40001e-09	Intelligence	Intelligence || id:ebi-a-GCST006250	TRUE	reported	igd	0.000129453	34.9394	2	1	TRUE
rs6508220	G	A	G	A	0.022748	0.00449754		0.437342	FALSE	FALSE	FALSE	KOA	53304806	0.00678925	outcome	TRUE	0.507683	inferred	textfile	18	0.00273743	50831176	269867	9.56093e-17	Intelligence	Intelligence || id:ebi-a-GCST006250	TRUE	reported	igd	0.000255823	69.0553	2	1	TRUE
rs6535809	G	A	G	A	-0.0196475	0.00338405		0.464844	FALSE	FALSE	FALSE	KOA	151671781	0.00673846	outcome	TRUE	0.615527	inferred	textfile	4	0.00273414	152592933	269867	6.64967e-13	Intelligence	Intelligence || id:ebi-a-GCST006250	TRUE	reported	igd	0.000191311	51.6381	2	1	TRUE
rs6539284	C	T	C	T	0.0194809	0.0202756		0.417585	FALSE	FALSE	FALSE	KOA	79198900	0.00681472	outcome	TRUE	0.00292735	inferred	textfile	12	0.00282741	79592680	269867	5.56288e-12	Intelligence	Intelligence || id:ebi-a-GCST006250	TRUE	reported	igd	0.000175879	47.472	2	1	TRUE
rs6550835	A	G	A	G	-0.0248092	-0.00763775		0.365922	FALSE	FALSE	FALSE	KOA	24021170	0.00699132	outcome	TRUE	0.27463	inferred	textfile	3	0.00292872	24062661	269867	2.43893e-17	Intelligence	Intelligence || id:ebi-a-GCST006250	TRUE	reported	igd	0.00026583	71.7574	2	1	TRUE
rs6668048	T	C	T	C	-0.021458	0.00169424		0.426233	FALSE	FALSE	FALSE	KOA	95734101	0.0067946	outcome	TRUE	0.803089	inferred	textfile	1	0.0027342	96199657	269867	4.24033e-15	Intelligence	Intelligence || id:ebi-a-GCST006250	TRUE	reported	igd	0.000228176	61.5906	2	1	TRUE
rs66954617	G	A	G	A	0.0208823	0.00211609		0.652968	FALSE	FALSE	FALSE	KOA	58922066	0.00706301	outcome	TRUE	0.764481	inferred	textfile	17	0.0028338	56999427	269867	1.72187e-13	Intelligence	Intelligence || id:ebi-a-GCST006250	TRUE	reported	igd	0.000201178	54.3019	2	1	TRUE
rs6770622	A	G	A	G	-0.0449613	-0.0127843		0.0263554	FALSE	FALSE	FALSE	KOA	85122265	0.0210005	outcome	TRUE	0.542682	inferred	textfile	3	0.00686431	85171415	269867	5.76103e-11	Intelligence	Intelligence || id:ebi-a-GCST006250	TRUE	reported	igd	0.000158952	42.9023	2	1	TRUE
rs6819372	G	A	G	A	0.0197961	0.000441479		0.449022	FALSE	FALSE	FALSE	KOA	67104383	0.0067835	outcome	TRUE	0.948109	inferred	textfile	4	0.00272861	67970101	269867	4.01698e-13	Intelligence	Intelligence || id:ebi-a-GCST006250	TRUE	reported	igd	0.000195003	52.6348	2	1	TRUE
rs6860963	T	C	T	C	0.0202625	0.0065914		0.235173	FALSE	FALSE	FALSE	KOA	169812704	0.00792055	outcome	TRUE	0.405302	inferred	textfile	5	0.00347615	169239708	269867	5.56904e-09	Intelligence	Intelligence || id:ebi-a-GCST006250	TRUE	reported	igd	0.000125888	33.9771	2	1	TRUE
rs6903716	G	A	G	A	-0.017758	-0.0112073		0.338778	FALSE	FALSE	FALSE	KOA	21956173	0.00713961	outcome	TRUE	0.116477	inferred	textfile	6	0.00297505	21956404	269867	2.38699e-09	Intelligence	Intelligence || id:ebi-a-GCST006250	TRUE	reported	igd	0.000132006	35.6284	2	1	TRUE
rs702222	T	C	T	C	-0.0198308	0.0124544		0.479504	FALSE	FALSE	FALSE	KOA	23805571	0.00674941	outcome	TRUE	0.0650001	inferred	textfile	9	0.00287195	23805569	269867	5.0188e-12	Intelligence	Intelligence || id:ebi-a-GCST006250	TRUE	reported	igd	0.000176645	47.6786	2	1	TRUE
rs7069887	C	A	C	A	-0.0225316	0.00378176		0.123051	FALSE	FALSE	FALSE	KOA	29280343	0.0102894	outcome	TRUE	0.713217	inferred	textfile	10	0.00389752	29569272	269867	7.44201e-09	Intelligence	Intelligence || id:ebi-a-GCST006250	TRUE	reported	igd	0.000123824	33.4198	2	1	TRUE
rs7116046	T	C	T	C	0.0157066	0.0102933		0.421262	FALSE	FALSE	FALSE	KOA	105957182	0.00682449	outcome	TRUE	0.131481	inferred	textfile	11	0.00284231	105827909	269867	3.26701e-08	Intelligence	Intelligence || id:ebi-a-GCST006250	TRUE	reported	igd	0.000113142	30.5364	2	1	TRUE
rs7172979	T	G	T	G	0.0606345	0.0397203		0.00765686	FALSE	FALSE	FALSE	KOA	51525001	0.0383246	outcome	TRUE	0.300007	inferred	textfile	15	0.00908382	51817198	269867	2.47002e-11	Intelligence	Intelligence || id:ebi-a-GCST006250	TRUE	reported	igd	0.000165075	44.5553	2	1	TRUE
rs7248006	C	T	C	T	0.019175	-0.000812376		0.523947	FALSE	FALSE	FALSE	KOA	31438274	0.00676087	outcome	TRUE	0.904358	inferred	textfile	19	0.00282027	31929180	269867	1.0539e-11	Intelligence	Intelligence || id:ebi-a-GCST006250	TRUE	reported	igd	0.000171264	46.226	2	1	TRUE
rs72739469	C	T	C	T	0.0343573	0.00331701		0.104212	FALSE	FALSE	FALSE	KOA	65445742	0.011024	outcome	TRUE	0.763498	inferred	textfile	15	0.00564809	65738080	269867	1.181e-09	Intelligence	Intelligence || id:ebi-a-GCST006250	TRUE	reported	igd	0.000137096	37.0025	2	1	TRUE
rs72768642	C	T	C	T	0.0306239	-0.00935949		0.0801895	FALSE	FALSE	FALSE	KOA	24699893	0.0123821	outcome	TRUE	0.449716	inferred	textfile	16	0.0054039	24711214	269867	1.456e-08	Intelligence	Intelligence || id:ebi-a-GCST006250	TRUE	reported	igd	0.000118988	32.1146	2	1	TRUE
rs75973558	G	A	G	A	-0.0256356	0.0050764		0.0793009	FALSE	FALSE	FALSE	KOA	26880816	0.0125008	outcome	TRUE	0.684679	inferred	textfile	5	0.00446536	26880925	269867	9.41694e-09	Intelligence	Intelligence || id:ebi-a-GCST006250	TRUE	reported	igd	0.000122116	32.9588	2	1	TRUE
rs7640196	T	C	T	C	-0.0174541	0.00361938		0.269677	FALSE	FALSE	FALSE	KOA	54198714	0.00757976	outcome	TRUE	0.633002	inferred	textfile	3	0.00315454	54232741	269867	3.14797e-08	Intelligence	Intelligence || id:ebi-a-GCST006250	TRUE	reported	igd	0.000113429	30.614	2	1	TRUE
rs7652296	G	A	G	A	-0.0165331	0.00235574		0.497013	FALSE	FALSE	FALSE	KOA	89538112	0.00673107	outcome	TRUE	0.726354	inferred	textfile	3	0.00279938	89587262	269867	3.50897e-09	Intelligence	Intelligence || id:ebi-a-GCST006250	TRUE	reported	igd	0.000129235	34.8804	2	1	TRUE
rs7731260	A	G	A	G	0.0152959	-0.000581061		0.510329	FALSE	FALSE	FALSE	KOA	108446011	0.00672437	outcome	TRUE	0.93114	inferred	textfile	5	0.00274416	107781712	269867	2.495e-08	Intelligence	Intelligence || id:ebi-a-GCST006250	TRUE	reported	igd	0.000115115	31.0691	2	1	TRUE
rs78084033	C	A	C	A	0.0228755	-0.0297097		0.123588	FALSE	FALSE	FALSE	KOA	35632068	0.0102713	outcome	TRUE	0.00382193	inferred	textfile	20	0.00404947	34219990	269867	1.617e-08	Intelligence	Intelligence || id:ebi-a-GCST006250	TRUE	reported	igd	0.000118234	31.9111	2	1	TRUE
rs7941785	G	A	G	A	-0.0155121	0.00541348		0.652701	FALSE	FALSE	FALSE	KOA	64093845	0.00708581	outcome	TRUE	0.444874	inferred	textfile	11	0.00284105	63861317	269867	4.75302e-08	Intelligence	Intelligence || id:ebi-a-GCST006250	TRUE	reported	igd	0.000110455	29.8113	2	1	TRUE
rs80170948	G	T	G	T	-0.0453806	-0.0138378		0.0449473	FALSE	FALSE	FALSE	KOA	64724489	0.0163372	outcome	TRUE	0.396989	inferred	textfile	5	0.00737776	64020316	269867	7.68599e-10	Intelligence	Intelligence || id:ebi-a-GCST006250	TRUE	reported	igd	0.000140178	37.8345	2	1	TRUE
rs8025964	A	G	A	G	0.0170306	-0.00471609		0.474172	FALSE	FALSE	FALSE	KOA	82229429	0.00674125	outcome	TRUE	0.484185	inferred	textfile	15	0.00274865	82521770	269867	5.77697e-10	Intelligence	Intelligence || id:ebi-a-GCST006250	TRUE	reported	igd	0.000142236	38.39	2	1	TRUE
rs8051038	A	G	A	G	0.018924	-0.000701448		0.771915	FALSE	FALSE	FALSE	KOA	71836797	0.00803864	outcome	TRUE	0.930465	inferred	textfile	16	0.00314561	71870700	269867	1.78299e-09	Intelligence	Intelligence || id:ebi-a-GCST006250	TRUE	reported	igd	0.000134094	36.192	2	1	TRUE
rs889169	A	G	A	G	0.0160711	0.000440647		0.661404	FALSE	FALSE	FALSE	KOA	47045420	0.00712294	outcome	TRUE	0.950672	inferred	textfile	19	0.00289204	47548678	269867	2.751e-08	Intelligence	Intelligence || id:ebi-a-GCST006250	TRUE	reported	igd	0.000114415	30.8801	2	1	TRUE
rs913264	T	C	T	C	0.0197245	-0.0214915		0.249869	FALSE	FALSE	FALSE	KOA	129181859	0.00785107	outcome	TRUE	0.00619274	inferred	textfile	9	0.0030257	131944138	269867	7.08435e-11	Intelligence	Intelligence || id:ebi-a-GCST006250	TRUE	reported	igd	0.00015745	42.4969	2	1	TRUE
rs9384679	T	C	T	C	-0.0267241	-0.0152236		0.421039	FALSE	FALSE	FALSE	KOA	108543216	0.00680946	outcome	TRUE	0.0253744	inferred	textfile	6	0.00278348	108864419	269867	7.93597e-22	Intelligence	Intelligence || id:ebi-a-GCST006250	TRUE	reported	igd	0.000341454	92.1779	2	1	TRUE
rs9503599	C	T	C	T	0.0171108	-0.0103659		0.416044	FALSE	FALSE	FALSE	KOA	3450814	0.00682076	outcome	TRUE	0.128572	inferred	textfile	6	0.00278496	3451048	269867	8.04693e-10	Intelligence	Intelligence || id:ebi-a-GCST006250	TRUE	reported	igd	0.00013986	37.7485	2	1	TRUE
rs9516855	G	A	G	A	-0.0334268	0.0209107		0.0282241	FALSE	FALSE	FALSE	KOA	97195738	0.0203672	outcome	TRUE	0.304569	inferred	textfile	13	0.00609644	97847992	269867	4.19295e-08	Intelligence	Intelligence || id:ebi-a-GCST006250	TRUE	reported	igd	0.000111388	30.0631	2	1	TRUE
rs9569206	G	A	G	A	0.0154126	-0.00162552		0.344401	FALSE	FALSE	FALSE	KOA	55129083	0.00706664	outcome	TRUE	0.818071	inferred	textfile	13	0.00282437	55703218	269867	4.84496e-08	Intelligence	Intelligence || id:ebi-a-GCST006250	TRUE	reported	igd	0.000110334	29.7787	2	1	TRUE
rs967569	T	C	T	C	-0.0179757	0.0180659		0.758387	FALSE	FALSE	FALSE	KOA	41389206	0.00786242	outcome	TRUE	0.0215758	inferred	textfile	2	0.00292716	41616346	269867	8.21297e-10	Intelligence	Intelligence || id:ebi-a-GCST006250	TRUE	reported	igd	0.000139723	37.7116	2	1	TRUE
rs9888986	A	G	A	G	-0.0235019	0.00227487		0.138499	FALSE	FALSE	FALSE	KOA	68263325	0.00975215	outcome	TRUE	0.815553	inferred	textfile	16	0.00426223	68297228	269867	3.51698e-08	Intelligence	Intelligence || id:ebi-a-GCST006250	TRUE	reported	igd	0.000112651	30.4039	2	1	TRUE

## Sheet: Cognitive performance-KOA
SNP	effect_allele.exposure	other_allele.exposure	effect_allele.outcome	other_allele.outcome	beta.exposure	beta.outcome	eaf.exposure	eaf.outcome	remove	palindromic	ambiguous	id.outcome	pos.outcome	se.outcome	outcome	mr_keep.outcome	pval.outcome	pval_origin.outcome	data_source.outcome	pval.exposure	se.exposure	pos.exposure	samplesize.exposure	chr.exposure	id.exposure	exposure	mr_keep.exposure	pval_origin.exposure	data_source.exposure	R2	F	action	SNP_index	mr_keep	samplesize.outcome
rs1009950	T	G	T	G	-0.01903	-0.0076022	0.4184	0.36957	FALSE	FALSE	FALSE	KOA	157743756	0.00699508	outcome	TRUE	0.277129	inferred	textfile	8.1508e-11	0.00293	157536448	257841	7	Cognitive performance	Cognitive performance || id:ebi-a-GCST006572	TRUE	reported	igd	0.000176248	45.4516	2	1	TRUE
rs10129426	A	G	A	G	0.01926	-0.0184881	0.5306	0.560144	FALSE	FALSE	FALSE	KOA	103552118	0.00682806	outcome	TRUE	0.00677584	inferred	textfile	1.86982e-11	0.00287	104018455	257841	14	Cognitive performance	Cognitive performance || id:ebi-a-GCST006572	TRUE	reported	igd	0.000184779	47.6521	2	1	TRUE
rs10189857	G	A	G	A	-0.02289	0.0113272	0.4184	0.480744	FALSE	FALSE	FALSE	KOA	60486100	0.006738	outcome	TRUE	0.092745	inferred	textfile	2.03002e-15	0.00288	60713235	257841	2	Cognitive performance	Cognitive performance || id:ebi-a-GCST006572	TRUE	reported	igd	0.000254999	65.7653	2	1	TRUE
rs10191758	G	A	G	A	0.01965	-0.0121376	0.381	0.33576	FALSE	FALSE	FALSE	KOA	143505711	0.00712193	outcome	TRUE	0.0883331	inferred	textfile	1.71002e-11	0.00292	144263280	257841	2	Cognitive performance	Cognitive performance || id:ebi-a-GCST006572	TRUE	reported	igd	0.000182125	46.9676	2	1	TRUE
rs1035738	T	C	T	C	0.05092	0.068997	0.02721	0.00728673	FALSE	FALSE	FALSE	KOA	51904633	0.0394667	outcome	TRUE	0.0804236	inferred	textfile	3.46976e-11	0.00769	52196830	257841	15	Cognitive performance	Cognitive performance || id:ebi-a-GCST006572	TRUE	reported	igd	0.000137263	35.3967	2	1	TRUE
rs10865397	G	A	G	A	0.01675	0.00297897	0.5221	0.399672	FALSE	FALSE	FALSE	KOA	73131164	0.0068998	outcome	TRUE	0.665925	inferred	textfile	6.84006e-09	0.00289	73358292	257841	2	Cognitive performance	Cognitive performance || id:ebi-a-GCST006572	TRUE	reported	igd	0.000140007	36.1044	2	1	TRUE
rs10875914	G	A	G	A	0.02373	0.00648432	0.3554	0.419994	FALSE	FALSE	FALSE	KOA	49028311	0.00682005	outcome	TRUE	0.34172	inferred	textfile	3.44985e-16	0.00291	49422094	257841	12	Cognitive performance	Cognitive performance || id:ebi-a-GCST006572	TRUE	reported	igd	0.000258008	66.5417	2	1	TRUE
rs10990610	C	T	C	T	0.02498	-0.0174607	0.165	0.132511	FALSE	FALSE	FALSE	KOA	96338431	0.00993007	outcome	TRUE	0.0786852	inferred	textfile	8.6896e-11	0.00385	99100713	257841	9	Cognitive performance	Cognitive performance || id:ebi-a-GCST006572	TRUE	reported	igd	0.000171943	44.3413	2	1	TRUE
rs11117646	A	T	A	T	-0.02248	0.0100352	0.1905	0.152496	FALSE	TRUE	FALSE	KOA	216656786	0.0094082	outcome	TRUE	0.286133	inferred	textfile	3.65999e-10	0.00359	216830128	257841	1	Cognitive performance	Cognitive performance || id:ebi-a-GCST006572	TRUE	reported	igd	0.00015586	40.193	2	1	TRUE
rs11123820	G	A	G	A	0.0243	-0.0153495	0.4065	0.412615	FALSE	FALSE	FALSE	KOA	100254724	0.00686055	outcome	TRUE	0.025263	inferred	textfile	9.17065e-17	0.00292	100871186	257841	2	Cognitive performance	Cognitive performance || id:ebi-a-GCST006572	TRUE	reported	igd	0.000284921	73.4846	2	1	TRUE
rs11138947	T	C	T	C	0.01737	-0.00428386	0.733	0.722688	FALSE	FALSE	FALSE	KOA	69495646	0.00755848	outcome	TRUE	0.570876	inferred	textfile	4.83003e-08	0.00318	72110562	257841	9	Cognitive performance	Cognitive performance || id:ebi-a-GCST006572	TRUE	reported	igd	0.000118099	30.454	2	1	TRUE
rs11210871	G	C	G	C	0.01917	-0.00011375	0.6701	0.741616	FALSE	TRUE	FALSE	KOA	43563682	0.0076872	outcome	TRUE	0.988194	inferred	textfile	7.67008e-10	0.00312	44029353	257841	1	Cognitive performance	Cognitive performance || id:ebi-a-GCST006572	TRUE	reported	igd	0.000162479	41.9001	2	1	TRUE
rs112780312	A	G	A	G	-0.02121	0.00325127	0.2534	0.304589	FALSE	FALSE	FALSE	KOA	153824539	0.00731578	outcome	TRUE	0.65674	inferred	textfile	3.72992e-11	0.00321	153797015	257841	1	Cognitive performance	Cognitive performance || id:ebi-a-GCST006572	TRUE	reported	igd	0.000170218	43.8964	2	1	TRUE
rs1144593	G	A	G	A	0.02276	0.00572696	0.2993	0.335008	FALSE	FALSE	FALSE	KOA	109488323	0.00712239	outcome	TRUE	0.421352	inferred	textfile	1.82012e-13	0.00309	110030945	257841	1	Cognitive performance	Cognitive performance || id:ebi-a-GCST006572	TRUE	reported	igd	0.000217277	56.0346	2	1	TRUE
rs11662271	C	T	C	T	-0.0232	-0.00512356	0.5153	0.583987	FALSE	FALSE	FALSE	KOA	53380995	0.00682538	outcome	TRUE	0.452856	inferred	textfile	4.39036e-16	0.00285	50907365	257841	18	Cognitive performance	Cognitive performance || id:ebi-a-GCST006572	TRUE	reported	igd	0.000268868	69.3433	2	1	TRUE
rs11720523	A	C	A	C	0.01622	-0.00239804	0.4456	0.396638	FALSE	FALSE	FALSE	KOA	71496019	0.00688197	outcome	TRUE	0.7275	inferred	textfile	1.73002e-08	0.00288	71545170	257841	3	Cognitive performance	Cognitive performance || id:ebi-a-GCST006572	TRUE	reported	igd	0.000129987	33.5201	2	1	TRUE
rs12435486	A	G	A	G	-0.01823	0.0136975	0.2483	0.212029	FALSE	FALSE	FALSE	KOA	98204512	0.00827241	outcome	TRUE	0.0977613	inferred	textfile	3.74999e-08	0.00331	98670849	257841	14	Cognitive performance	Cognitive performance || id:ebi-a-GCST006572	TRUE	reported	igd	0.000124058	31.9909	2	1	TRUE
rs12439619	G	T	G	T	0.01994	0.00795813	0.3129	0.281764	FALSE	FALSE	FALSE	KOA	82254605	0.00747673	outcome	TRUE	0.287154	inferred	textfile	7.93963e-11	0.00307	82546946	257841	15	Cognitive performance	Cognitive performance || id:ebi-a-GCST006572	TRUE	reported	igd	0.000170964	44.0888	2	1	TRUE
rs12535854	G	C	G	C	0.01783	-0.00115952	0.6667	0.701382	FALSE	TRUE	FALSE	KOA	105422925	0.00737842	outcome	TRUE	0.875126	inferred	textfile	4.45995e-09	0.00304	105063372	257841	7	Cognitive performance	Cognitive performance || id:ebi-a-GCST006572	TRUE	reported	igd	0.000141286	36.4341	2	1	TRUE
rs12536800	C	G	C	G	0.01939	0.00253874	0.2806	0.222762	FALSE	TRUE	FALSE	KOA	128741004	0.00813666	outcome	TRUE	0.755031	inferred	textfile	1.52999e-09	0.00321	128381058	257841	7	Cognitive performance	Cognitive performance || id:ebi-a-GCST006572	TRUE	reported	igd	0.00015179	39.1434	2	1	TRUE
rs12635303	T	C	T	C	0.01849	-0.00489466	0.2925	0.36717	FALSE	FALSE	FALSE	KOA	8204492	0.00697813	outcome	TRUE	0.483036	inferred	textfile	2.20999e-09	0.00309	8246179	257841	3	Cognitive performance	Cognitive performance || id:ebi-a-GCST006572	TRUE	reported	igd	0.0001415	36.4894	2	1	TRUE
rs12773747	A	T	A	T	0.0205	-0.00948516	0.2262	0.29649	FALSE	TRUE	FALSE	KOA	65428453	0.0073983	outcome	TRUE	0.199817	inferred	textfile	6.73008e-10	0.00332	67188211	257841	10	Cognitive performance	Cognitive performance || id:ebi-a-GCST006572	TRUE	reported	igd	0.000147116	37.9377	2	1	TRUE
rs13120565	T	A	T	A	0.01825	-0.00675866	0.6429	0.689587	FALSE	TRUE	FALSE	KOA	10702513	0.00729319	outcome	TRUE	0.354078	inferred	textfile	5.66005e-10	0.00294	10704137	257841	4	Cognitive performance	Cognitive performance || id:ebi-a-GCST006572	TRUE	reported	igd	0.000152929	39.437	2	1	TRUE
rs13163336	A	C	A	C	0.0317	0.00875251	0.1735	0.119843	FALSE	FALSE	FALSE	KOA	88647892	0.0103495	outcome	TRUE	0.397723	inferred	textfile	5.03965e-16	0.00391	87943710	257841	5	Cognitive performance	Cognitive performance || id:ebi-a-GCST006572	TRUE	reported	igd	0.000288198	74.3301	2	1	TRUE
rs13253386	G	T	G	T	0.01836	-0.00249575	0.5051	0.426723	FALSE	FALSE	FALSE	KOA	14144511	0.00682797	outcome	TRUE	0.714724	inferred	textfile	1.26e-10	0.00285	14002020	257841	8	Cognitive performance	Cognitive performance || id:ebi-a-GCST006572	TRUE	reported	igd	0.000168527	43.4602	2	1	TRUE
rs136554	A	G	A	G	0.01586	-0.0121246	0.4592	0.521802	FALSE	FALSE	FALSE	KOA	26859727	0.00674084	outcome	TRUE	0.0720696	inferred	textfile	3.52996e-08	0.00288	27255690	257841	22	Cognitive performance	Cognitive performance || id:ebi-a-GCST006572	TRUE	reported	igd	0.000124932	32.2165	2	1	TRUE
rs1391438	C	T	C	T	-0.01691	0.015655	0.6854	0.659174	FALSE	FALSE	FALSE	KOA	105230686	0.00709409	outcome	TRUE	0.0273304	inferred	textfile	3.26002e-08	0.00306	106151843	257841	4	Cognitive performance	Cognitive performance || id:ebi-a-GCST006572	TRUE	reported	igd	0.000123316	31.7996	2	1	TRUE
rs1415802	G	T	G	T	0.01718	-0.000582333	0.4031	0.341714	FALSE	FALSE	FALSE	KOA	22264370	0.00709309	outcome	TRUE	0.934568	inferred	textfile	4.76003e-09	0.00293	22245008	257841	20	Cognitive performance	Cognitive performance || id:ebi-a-GCST006572	TRUE	reported	igd	0.000142033	36.627	2	1	TRUE
rs1479073	T	C	T	C	-0.01731	0.00156462	0.6888	0.711279	FALSE	FALSE	FALSE	KOA	101770294	0.00746188	outcome	TRUE	0.833916	inferred	textfile	1.91999e-08	0.00308	101105998	257841	5	Cognitive performance	Cognitive performance || id:ebi-a-GCST006572	TRUE	reported	igd	0.000128457	33.1254	2	1	TRUE
rs148696809	C	T	C	T	0.0406	0.0409249	0.08163	0.0522034	FALSE	FALSE	FALSE	KOA	28966575	0.0150956	outcome	TRUE	0.00670709	inferred	textfile	7.78933e-20	0.00445	28934352	257841	6	Cognitive performance	Cognitive performance || id:ebi-a-GCST006572	TRUE	reported	igd	0.000247144	63.739	2	1	TRUE
rs1507010	G	A	G	A	0.01728	-0.00766701	0.4949	0.533787	FALSE	FALSE	FALSE	KOA	7607371	0.00675375	outcome	TRUE	0.256282	inferred	textfile	1.51999e-09	0.00286	7657373	257841	16	Cognitive performance	Cognitive performance || id:ebi-a-GCST006572	TRUE	reported	igd	0.000149284	38.4969	2	1	TRUE
rs1523048	C	T	C	T	-0.01776	0.0175092	0.6003	0.624497	FALSE	FALSE	FALSE	KOA	35485917	0.0069583	outcome	TRUE	0.0118593	inferred	textfile	2.06001e-09	0.00296	35527409	257841	3	Cognitive performance	Cognitive performance || id:ebi-a-GCST006572	TRUE	reported	igd	0.000151363	39.0331	2	1	TRUE
rs1567154	T	C	T	C	-0.02045	0.0242258	0.2653	0.167466	FALSE	FALSE	FALSE	KOA	50916894	0.00898527	outcome	TRUE	0.00701422	inferred	textfile	4.51004e-09	0.00349	50950805	257841	16	Cognitive performance	Cognitive performance || id:ebi-a-GCST006572	TRUE	reported	igd	0.000163029	42.042	2	1	TRUE
rs159428	C	T	C	T	-0.01676	-0.000323401	0.5068	0.635665	FALSE	FALSE	FALSE	KOA	32511508	0.00700928	outcome	TRUE	0.963199	inferred	textfile	6.96996e-09	0.00289	31099311	257841	20	Cognitive performance	Cognitive performance || id:ebi-a-GCST006572	TRUE	reported	igd	0.000140423	36.2116	2	1	TRUE
rs17002025	A	G	A	G	0.02886	-0.00719081	0.1378	0.0802012	FALSE	FALSE	FALSE	KOA	12419363	0.0124639	outcome	TRUE	0.563986	inferred	textfile	2.96006e-11	0.00434	12530177	257841	19	Cognitive performance	Cognitive performance || id:ebi-a-GCST006572	TRUE	reported	igd	0.000197916	51.0404	2	1	TRUE
rs17049085	C	T	C	T	-0.02602	0.0159085	0.1105	0.173252	FALSE	FALSE	FALSE	KOA	57720868	0.00885745	outcome	TRUE	0.0724852	inferred	textfile	3.44001e-09	0.0044	57948003	257841	2	Cognitive performance	Cognitive performance || id:ebi-a-GCST006572	TRUE	reported	igd	0.000133092	34.3209	2	1	TRUE
rs17106817	C	T	C	T	-0.01854	-0.0272276	0.284	0.257808	FALSE	FALSE	FALSE	KOA	69250240	0.00773803	outcome	TRUE	0.00043371	inferred	textfile	6.88002e-09	0.0032	69716957	257841	14	Cognitive performance	Cognitive performance || id:ebi-a-GCST006572	TRUE	reported	igd	0.000139792	36.0487	2	1	TRUE
rs17428810	C	T	C	T	-0.01788	-0.00387306	0.2687	0.310709	FALSE	FALSE	FALSE	KOA	32510976	0.00727404	outcome	TRUE	0.594415	inferred	textfile	8.10009e-09	0.0031	32736043	257841	2	Cognitive performance	Cognitive performance || id:ebi-a-GCST006572	TRUE	reported	igd	0.00012564	32.399	2	1	TRUE
rs1812587	T	G	T	G	-0.01594	0.00544161	0.4456	0.5518	FALSE	FALSE	FALSE	KOA	63695975	0.00681201	outcome	TRUE	0.424391	inferred	textfile	2.84001e-08	0.00287	62991802	257841	5	Cognitive performance	Cognitive performance || id:ebi-a-GCST006572	TRUE	reported	igd	0.000125538	32.3726	2	1	TRUE
rs1892419	C	T	C	T	-0.0276	0.0155915	0.233	0.225823	FALSE	FALSE	FALSE	KOA	41315479	0.00803895	outcome	TRUE	0.0524411	inferred	textfile	3.46976e-16	0.00338	41781151	257841	1	Cognitive performance	Cognitive performance || id:ebi-a-GCST006572	TRUE	reported	igd	0.00027227	70.2209	2	1	TRUE
rs1906252	A	C	A	C	0.03071	0.0128695	0.4966	0.472096	FALSE	FALSE	FALSE	KOA	98102413	0.0067332	outcome	TRUE	0.0559597	inferred	textfile	4.44017e-27	0.00285	98550289	257841	6	Cognitive performance	Cognitive performance || id:ebi-a-GCST006572	TRUE	reported	igd	0.00047153	121.636	2	1	TRUE
rs2005078	A	G	A	G	-0.01924	0.0238317	0.6667	0.748677	FALSE	FALSE	FALSE	KOA	129180397	0.0078414	outcome	TRUE	0.00237196	inferred	textfile	2.35001e-10	0.00304	131942676	257841	9	Cognitive performance	Cognitive performance || id:ebi-a-GCST006572	TRUE	reported	igd	0.000164515	42.4254	2	1	TRUE
rs2143103	A	G	A	G	0.02382	-0.00602787	0.1446	0.0870041	FALSE	FALSE	FALSE	KOA	22103576	0.0119649	outcome	TRUE	0.614405	inferred	textfile	9.64007e-09	0.00415	22430069	257841	1	Cognitive performance	Cognitive performance || id:ebi-a-GCST006572	TRUE	reported	igd	0.000140362	36.196	2	1	TRUE
rs2180111	G	A	G	A	-0.01812	0.0101517	0.7058	0.787112	FALSE	FALSE	FALSE	KOA	26708704	0.00824883	outcome	TRUE	0.218441	inferred	textfile	1.54999e-08	0.0032	27177910	257841	14	Cognitive performance	Cognitive performance || id:ebi-a-GCST006572	TRUE	reported	igd	0.000136355	35.1624	2	1	TRUE
rs2295499	T	C	T	C	-0.0191	0.0211875	0.4439	0.363246	FALSE	FALSE	FALSE	KOA	2715963	0.00697842	outcome	TRUE	0.00239624	inferred	textfile	2.84971e-11	0.00287	2717690	257841	4	Cognitive performance	Cognitive performance || id:ebi-a-GCST006572	TRUE	reported	igd	0.000180109	46.4474	2	1	TRUE
rs2439649	A	G	A	G	0.01605	0.00605548	0.5391	0.592552	FALSE	FALSE	FALSE	KOA	109113183	0.0068668	outcome	TRUE	0.377859	inferred	textfile	1.98002e-08	0.00286	111875463	257841	9	Cognitive performance	Cognitive performance || id:ebi-a-GCST006572	TRUE	reported	igd	0.000128014	33.0111	2	1	TRUE
rs2478281	A	G	A	G	-0.02273	0.00320791	0.7534	0.751712	FALSE	FALSE	FALSE	KOA	105987975	0.00782766	outcome	TRUE	0.68194	inferred	textfile	3.10027e-12	0.00326	106640324	257841	13	Cognitive performance	Cognitive performance || id:ebi-a-GCST006572	TRUE	reported	igd	0.000191976	49.5085	2	1	TRUE
rs26046	T	C	T	C	-0.02044	0.00151279	0.3673	0.502783	FALSE	FALSE	FALSE	KOA	111674375	0.00673905	outcome	TRUE	0.822383	inferred	textfile	2.44006e-12	0.00292	111010072	257841	5	Cognitive performance	Cognitive performance || id:ebi-a-GCST006572	TRUE	reported	igd	0.000194183	50.0776	2	1	TRUE
rs2647995	C	T	C	T	0.01861	-0.00746598	0.2925	0.300387	FALSE	FALSE	FALSE	KOA	51543285	0.00735391	outcome	TRUE	0.309992	inferred	textfile	4.98999e-09	0.00318	51577196	257841	16	Cognitive performance	Cognitive performance || id:ebi-a-GCST006572	TRUE	reported	igd	0.000143343	36.9646	2	1	TRUE
rs2652454	C	T	C	T	0.01587	0.00687865	0.5221	0.519162	FALSE	FALSE	FALSE	KOA	154814403	0.00674396	outcome	TRUE	0.307742	inferred	textfile	3.22998e-08	0.00287	155670915	257841	2	Cognitive performance	Cognitive performance || id:ebi-a-GCST006572	TRUE	reported	igd	0.000125682	32.4099	2	1	TRUE
rs2721173	T	C	T	C	-0.01661	0.00565076	0.449	0.490637	FALSE	FALSE	FALSE	KOA	144519045	0.0067684	outcome	TRUE	0.403789	inferred	textfile	6.12999e-09	0.00286	145744429	257841	8	Cognitive performance	Cognitive performance || id:ebi-a-GCST006572	TRUE	reported	igd	0.000136511	35.2026	2	1	TRUE
rs2737339	G	A	G	A	0.01827	-0.00989951	0.4099	0.286126	FALSE	FALSE	FALSE	KOA	31155954	0.00744742	outcome	TRUE	0.183764	inferred	textfile	4.14e-10	0.00292	31013470	257841	8	Cognitive performance	Cognitive performance || id:ebi-a-GCST006572	TRUE	reported	igd	0.000161477	41.6418	2	1	TRUE
rs276626	G	A	G	A	-0.02075	-0.0135585	0.1616	0.163946	FALSE	FALSE	FALSE	KOA	13062792	0.00909542	outcome	TRUE	0.136042	inferred	textfile	4.81005e-08	0.0038	13156649	257841	16	Cognitive performance	Cognitive performance || id:ebi-a-GCST006572	TRUE	reported	igd	0.00011667	30.0856	2	1	TRUE
rs2799399	T	G	T	G	-0.01572	0.00727225	0.4167	0.447963	FALSE	FALSE	FALSE	KOA	128315198	0.0067768	outcome	TRUE	0.283222	inferred	textfile	4.54999e-08	0.00288	130113462	257841	10	Cognitive performance	Cognitive performance || id:ebi-a-GCST006572	TRUE	reported	igd	0.00012013	30.9779	2	1	TRUE
rs2806048	G	A	G	A	0.01897	0.0172082	0.3571	0.451591	FALSE	FALSE	FALSE	KOA	73062386	0.00683322	outcome	TRUE	0.0117918	inferred	textfile	1.25e-10	0.00295	73529094	257841	14	Cognitive performance	Cognitive performance || id:ebi-a-GCST006572	TRUE	reported	igd	0.000165233	42.6107	2	1	TRUE
rs2836921	A	G	A	G	0.01632	-0.0223889	0.3248	0.218718	FALSE	FALSE	FALSE	KOA	39144144	0.00821916	outcome	TRUE	0.00644987	inferred	textfile	4.20998e-08	0.00298	40516070	257841	21	Cognitive performance	Cognitive performance || id:ebi-a-GCST006572	TRUE	reported	igd	0.00011682	30.1244	2	1	TRUE
rs2852931	A	G	A	G	0.02842	0.0329601	0.8486	0.889759	FALSE	FALSE	FALSE	KOA	90833345	0.010809	outcome	TRUE	0.0022936	inferred	textfile	1.07999e-10	0.0044	90566513	257841	11	Cognitive performance	Cognitive performance || id:ebi-a-GCST006572	TRUE	reported	igd	0.000207543	53.5237	2	1	TRUE
rs297589	A	T	A	T	0.01715	-0.00661113	0.6684	0.635174	FALSE	TRUE	FALSE	KOA	156502238	0.00699221	outcome	TRUE	0.344404	inferred	textfile	3.73001e-08	0.00312	157358750	257841	2	Cognitive performance	Cognitive performance || id:ebi-a-GCST006572	TRUE	reported	igd	0.000130379	33.6213	2	1	TRUE
rs2977464	T	C	T	C	0.02091	-0.0122351	0.1684	0.213129	FALSE	FALSE	FALSE	KOA	140535094	0.00821868	outcome	TRUE	0.136568	inferred	textfile	9.86007e-09	0.00365	141545193	257841	8	Cognitive performance	Cognitive performance || id:ebi-a-GCST006572	TRUE	reported	igd	0.00012246	31.5789	2	1	TRUE
rs3128341	C	T	C	T	0.03343	0.00562431	0.8248	0.785297	FALSE	FALSE	FALSE	KOA	72284165	0.00820251	outcome	TRUE	0.492914	inferred	textfile	2.52e-21	0.00353	72749848	257841	1	Cognitive performance	Cognitive performance || id:ebi-a-GCST006572	TRUE	reported	igd	0.000322987	83.3056	2	1	TRUE
rs335426	C	A	C	A	-0.01973	-0.00382428	0.5	0.469827	FALSE	FALSE	FALSE	KOA	177481730	0.00680681	outcome	TRUE	0.574231	inferred	textfile	7.23936e-12	0.00288	176908731	257841	5	Cognitive performance	Cognitive performance || id:ebi-a-GCST006572	TRUE	reported	igd	0.000194636	50.1946	2	1	TRUE
rs34802460	T	C	T	C	0.01917	0.00233544	0.2568	0.249772	FALSE	FALSE	FALSE	KOA	713148	0.00781294	outcome	TRUE	0.765001	inferred	textfile	4.94003e-08	0.00351	713148	257841	19	Cognitive performance	Cognitive performance || id:ebi-a-GCST006572	TRUE	reported	igd	0.000140273	36.173	2	1	TRUE
rs35853157	T	A	T	A	0.0172	-0.00721142	0.3163	0.251974	FALSE	TRUE	FALSE	KOA	139859614	0.00774979	outcome	TRUE	0.352096	inferred	textfile	1.47999e-08	0.00304	140780768	257841	4	Cognitive performance	Cognitive performance || id:ebi-a-GCST006572	TRUE	reported	igd	0.000127953	32.9956	2	1	TRUE
rs3735478	T	G	T	G	0.02279	-9.11099e-05	0.2857	0.43567	FALSE	FALSE	FALSE	KOA	44760577	0.00680255	outcome	TRUE	0.989314	inferred	textfile	4.84953e-13	0.00315	44800176	257841	7	Cognitive performance	Cognitive performance || id:ebi-a-GCST006572	TRUE	reported	igd	0.000211987	54.6701	2	1	TRUE
rs3740422	C	G	C	G	-0.02553	0.0217457	0.3486	0.348557	FALSE	TRUE	FALSE	KOA	101806203	0.00704847	outcome	TRUE	0.00203439	inferred	textfile	1.22999e-17	0.00299	103565960	257841	10	Cognitive performance	Cognitive performance || id:ebi-a-GCST006572	TRUE	reported	igd	0.00029601	76.3456	2	1	TRUE
rs3843954	C	G	C	G	-0.02084	0.00780097	0.25	0.264487	FALSE	TRUE	FALSE	KOA	57974377	0.00764944	outcome	TRUE	0.307819	inferred	textfile	6.32995e-10	0.00337	58548511	257841	13	Cognitive performance	Cognitive performance || id:ebi-a-GCST006572	TRUE	reported	igd	0.000162865	41.9997	2	1	TRUE
rs3860537	C	T	C	T	-0.01861	0.00467131	0.7585	0.788478	FALSE	FALSE	FALSE	KOA	108384586	0.00827431	outcome	TRUE	0.572376	inferred	textfile	3.14e-08	0.00336	108103433	257841	3	Cognitive performance	Cognitive performance || id:ebi-a-GCST006572	TRUE	reported	igd	0.000126881	32.7189	2	1	TRUE
rs39302	C	T	C	T	0.02088	-0.0217161	0.8078	0.834736	FALSE	FALSE	FALSE	KOA	21427572	0.00906386	outcome	TRUE	0.0165796	inferred	textfile	4.49004e-09	0.00356	21467190	257841	7	Cognitive performance	Cognitive performance || id:ebi-a-GCST006572	TRUE	reported	igd	0.000135378	34.9105	2	1	TRUE
rs3943667	T	C	T	C	-0.0185	0.0122302	0.7228	0.697797	FALSE	FALSE	FALSE	KOA	64965466	0.0073339	outcome	TRUE	0.0953901	inferred	textfile	3.56e-09	0.00313	65831184	257841	4	Cognitive performance	Cognitive performance || id:ebi-a-GCST006572	TRUE	reported	igd	0.000137147	35.3666	2	1	TRUE
rs4342312	A	C	A	C	-0.01793	-0.00897893	0.3741	0.43301	FALSE	FALSE	FALSE	KOA	93142184	0.00678812	outcome	TRUE	0.185921	inferred	textfile	1.05e-09	0.00294	92477890	257841	5	Cognitive performance	Cognitive performance || id:ebi-a-GCST006572	TRUE	reported	igd	0.000150551	38.8237	2	1	TRUE
rs4347883	C	T	C	T	0.01595	-0.00340033	0.4388	0.413793	FALSE	FALSE	FALSE	KOA	43957990	0.00685269	outcome	TRUE	0.619751	inferred	textfile	2.78997e-08	0.00287	44185129	257841	2	Cognitive performance	Cognitive performance || id:ebi-a-GCST006572	TRUE	reported	igd	0.000125296	32.3101	2	1	TRUE
rs4463213	A	G	A	G	0.02183	-0.0151386	0.5408	0.504472	FALSE	FALSE	FALSE	KOA	140166163	0.00671841	outcome	TRUE	0.0242402	inferred	textfile	2.55976e-14	0.00287	139545748	257841	5	Cognitive performance	Cognitive performance || id:ebi-a-GCST006572	TRUE	reported	igd	0.000236688	61.0418	2	1	TRUE
rs4744250	A	G	A	G	0.01834	0.00485011	0.352	0.374329	FALSE	FALSE	FALSE	KOA	93509470	0.00694213	outcome	TRUE	0.484772	inferred	textfile	9.34007e-10	0.003	96271752	257841	9	Cognitive performance	Cognitive performance || id:ebi-a-GCST006572	TRUE	reported	igd	0.000153443	39.5696	2	1	TRUE
rs4937860	G	A	G	A	-0.02588	0.0173913	0.09354	0.0724371	FALSE	FALSE	FALSE	KOA	133944818	0.0130797	outcome	TRUE	0.183637	inferred	textfile	2.39999e-08	0.00464	133814713	257841	11	Cognitive performance	Cognitive performance || id:ebi-a-GCST006572	TRUE	reported	igd	0.000113581	29.2889	2	1	TRUE
rs4976976	A	G	A	G	0.01978	0.000579388	0.3861	0.439705	FALSE	FALSE	FALSE	KOA	142230292	0.0067754	outcome	TRUE	0.931853	inferred	textfile	1.23994e-11	0.00292	143311653	257841	8	Cognitive performance	Cognitive performance || id:ebi-a-GCST006572	TRUE	reported	igd	0.000185473	47.831	2	1	TRUE
rs56135595	T	G	T	G	-0.02216	0.0241092	0.1412	0.207237	FALSE	FALSE	FALSE	KOA	51825310	0.00825711	outcome	TRUE	0.00350244	inferred	textfile	2.97002e-08	0.004	51690108	257841	6	Cognitive performance	Cognitive performance || id:ebi-a-GCST006572	TRUE	reported	igd	0.000119096	30.7112	2	1	TRUE
rs56290130	A	T	A	T	-0.01692	0.000856992	0.3231	0.353849	FALSE	TRUE	FALSE	KOA	92934135	0.00707246	outcome	TRUE	0.903554	inferred	textfile	2.59e-08	0.00304	93327911	257841	12	Cognitive performance	Cognitive performance || id:ebi-a-GCST006572	TRUE	reported	igd	0.000125225	32.292	2	1	TRUE
rs5751191	C	T	C	T	-0.02214	0.00975889	0.4779	0.575042	FALSE	FALSE	FALSE	KOA	41974987	0.00680584	outcome	TRUE	0.151601	inferred	textfile	8.931e-15	0.00286	42370991	257841	22	Cognitive performance	Cognitive performance || id:ebi-a-GCST006572	TRUE	reported	igd	0.000244611	63.0857	2	1	TRUE
rs5757670	A	G	A	G	0.02009	0.0115397	0.6582	0.716659	FALSE	FALSE	FALSE	KOA	39433731	0.00744708	outcome	TRUE	0.121247	inferred	textfile	7.1499e-11	0.00308	39829736	257841	22	Cognitive performance	Cognitive performance || id:ebi-a-GCST006572	TRUE	reported	igd	0.000181602	46.8325	2	1	TRUE
rs58489175	G	A	G	A	0.02121	-0.0235001	0.2823	0.174672	FALSE	FALSE	FALSE	KOA	128033973	0.00888489	outcome	TRUE	0.00817027	inferred	textfile	2.02023e-11	0.00316	127674026	257841	7	Cognitive performance	Cognitive performance || id:ebi-a-GCST006572	TRUE	reported	igd	0.000182291	47.0103	2	1	TRUE
rs602512	A	G	A	G	0.01948	-0.0148078	0.3861	0.250118	FALSE	FALSE	FALSE	KOA	95828518	0.00777256	outcome	TRUE	0.0567621	inferred	textfile	2.92012e-11	0.00293	95561682	257841	11	Cognitive performance	Cognitive performance || id:ebi-a-GCST006572	TRUE	reported	igd	0.000179889	46.3908	2	1	TRUE
rs61815057	A	G	A	G	0.01681	0.0223556	0.3963	0.433349	FALSE	FALSE	FALSE	KOA	103207789	0.00678298	outcome	TRUE	0.000981287	inferred	textfile	8.05991e-09	0.00292	103673345	257841	1	Cognitive performance	Cognitive performance || id:ebi-a-GCST006572	TRUE	reported	igd	0.000135211	34.8673	2	1	TRUE
rs62047970	G	T	G	T	0.01879	-0.00114439	0.4218	0.450149	FALSE	FALSE	FALSE	KOA	70722278	0.00682919	outcome	TRUE	0.866919	inferred	textfile	9.8992e-11	0.00291	70756181	257841	16	Cognitive performance	Cognitive performance || id:ebi-a-GCST006572	TRUE	reported	igd	0.000172214	44.4111	2	1	TRUE
rs62065449	C	T	C	T	-0.02626	0.0211232	0.2007	0.0520237	FALSE	FALSE	FALSE	KOA	45492543	0.0153146	outcome	TRUE	0.167807	inferred	textfile	1.07994e-12	0.00369	43569909	257841	17	Cognitive performance	Cognitive performance || id:ebi-a-GCST006572	TRUE	reported	igd	0.000221247	57.0586	2	1	TRUE
rs620729	C	A	C	A	0.01912	-0.00207706	0.3146	0.275753	FALSE	FALSE	FALSE	KOA	11508438	0.007516	outcome	TRUE	0.782278	inferred	textfile	3.05e-10	0.00304	11508671	257841	6	Cognitive performance	Cognitive performance || id:ebi-a-GCST006572	TRUE	reported	igd	0.000157655	40.6561	2	1	TRUE
rs62169190	T	C	T	C	-0.02043	0.00535147	0.1769	0.187623	FALSE	FALSE	FALSE	KOA	144321208	0.00865173	outcome	TRUE	0.536217	inferred	textfile	2.74e-08	0.00368	145078775	257841	2	Cognitive performance	Cognitive performance || id:ebi-a-GCST006572	TRUE	reported	igd	0.000121548	31.3436	2	1	TRUE
rs6509441	A	T	A	T	0.01876	0.00353307	0.2313	0.186991	FALSE	TRUE	FALSE	KOA	49634766	0.00869836	outcome	TRUE	0.684613	inferred	textfile	3.29997e-08	0.0034	50138023	257841	19	Cognitive performance	Cognitive performance || id:ebi-a-GCST006572	TRUE	reported	igd	0.000125149	32.2724	2	1	TRUE
rs6535809	G	A	G	A	-0.01956	0.00338405	0.5	0.464844	FALSE	FALSE	FALSE	KOA	151671781	0.00673846	outcome	TRUE	0.615527	inferred	textfile	6.89922e-12	0.00285	152592933	257841	4	Cognitive performance	Cognitive performance || id:ebi-a-GCST006572	TRUE	reported	igd	0.000191297	49.3332	2	1	TRUE
rs6550835	A	G	A	G	-0.02479	-0.00763775	0.3027	0.365922	FALSE	FALSE	FALSE	KOA	24021170	0.00699132	outcome	TRUE	0.27463	inferred	textfile	3.88956e-16	0.00304	24062661	257841	3	Cognitive performance	Cognitive performance || id:ebi-a-GCST006572	TRUE	reported	igd	0.000259427	66.9078	2	1	TRUE
rs6587843	T	C	T	C	0.01774	-0.020361	0.4711	0.475963	FALSE	FALSE	FALSE	KOA	59075139	0.00673107	outcome	TRUE	0.00248693	inferred	textfile	4.82003e-10	0.00285	59540811	257841	1	Cognitive performance	Cognitive performance || id:ebi-a-GCST006572	TRUE	reported	igd	0.000156828	40.4427	2	1	TRUE
rs66752974	A	C	A	C	-0.02214	0.00620269	0.1582	0.156616	FALSE	FALSE	FALSE	KOA	137338788	0.00923255	outcome	TRUE	0.501693	inferred	textfile	7.92009e-09	0.00384	137057630	257841	3	Cognitive performance	Cognitive performance || id:ebi-a-GCST006572	TRUE	reported	igd	0.000130557	33.6671	2	1	TRUE
rs6708515	G	A	G	A	-0.01671	0.0183297	0.6207	0.758224	FALSE	FALSE	FALSE	KOA	41379791	0.00786621	outcome	TRUE	0.0197965	inferred	textfile	2.10999e-08	0.00298	41606931	257841	2	Cognitive performance	Cognitive performance || id:ebi-a-GCST006572	TRUE	reported	igd	0.000131476	33.9042	2	1	TRUE
rs6819372	G	A	G	A	0.01865	0.000441479	0.5357	0.449022	FALSE	FALSE	FALSE	KOA	67104383	0.0067835	outcome	TRUE	0.948109	inferred	textfile	6.57052e-11	0.00286	67970101	257841	4	Cognitive performance	Cognitive performance || id:ebi-a-GCST006572	TRUE	reported	igd	0.000173025	44.6202	2	1	TRUE
rs6860626	T	C	T	C	-0.02149	1.01939e-06	0.1412	0.153301	FALSE	FALSE	FALSE	KOA	60340900	0.00934904	outcome	TRUE	0.999913	inferred	textfile	1.10999e-08	0.00376	59636727	257841	5	Cognitive performance	Cognitive performance || id:ebi-a-GCST006572	TRUE	reported	igd	0.000112003	28.882	2	1	TRUE
rs6903716	G	A	G	A	-0.01842	-0.0112073	0.2738	0.338778	FALSE	FALSE	FALSE	KOA	21956173	0.00713961	outcome	TRUE	0.116477	inferred	textfile	4.61998e-09	0.00314	21956404	257841	6	Cognitive performance	Cognitive performance || id:ebi-a-GCST006572	TRUE	reported	igd	0.000134927	34.7941	2	1	TRUE
rs6952104	T	C	T	C	0.01864	-0.00435024	0.5221	0.556551	FALSE	FALSE	FALSE	KOA	24132308	0.00680371	outcome	TRUE	0.522568	inferred	textfile	6.31975e-11	0.00285	24171927	257841	7	Cognitive performance	Cognitive performance || id:ebi-a-GCST006572	TRUE	reported	igd	0.000173385	44.7133	2	1	TRUE
rs6975134	C	T	C	T	0.02194	-0.0130536	0.4218	0.369021	FALSE	FALSE	FALSE	KOA	133846679	0.00698635	outcome	TRUE	0.0617003	inferred	textfile	4.54988e-14	0.00291	133531432	257841	7	Cognitive performance	Cognitive performance || id:ebi-a-GCST006572	TRUE	reported	igd	0.000234794	60.5534	2	1	TRUE
rs702222	T	C	T	C	-0.02002	0.0124544	0.3282	0.479504	FALSE	FALSE	FALSE	KOA	23805571	0.00674941	outcome	TRUE	0.0650001	inferred	textfile	1.65997e-11	0.00297	23805569	257841	9	Cognitive performance	Cognitive performance || id:ebi-a-GCST006572	TRUE	reported	igd	0.000176741	45.5787	2	1	TRUE
rs7044246	T	C	T	C	0.01748	-0.017513	0.6956	0.701346	FALSE	FALSE	FALSE	KOA	131990884	0.0073639	outcome	TRUE	0.0173963	inferred	textfile	1.96002e-08	0.00311	134866271	257841	9	Cognitive performance	Cognitive performance || id:ebi-a-GCST006572	TRUE	reported	igd	0.000129395	33.3674	2	1	TRUE
rs7256776	A	G	A	G	-0.01864	0.00176093	0.2908	0.398761	FALSE	FALSE	FALSE	KOA	31461984	0.0068897	outcome	TRUE	0.798268	inferred	textfile	9.28004e-10	0.00304	31952890	257841	19	Cognitive performance	Cognitive performance || id:ebi-a-GCST006572	TRUE	reported	igd	0.000143313	36.9569	2	1	TRUE
rs72739469	C	T	C	T	0.03577	0.00331701	0.05442	0.104212	FALSE	FALSE	FALSE	KOA	65445742	0.011024	outcome	TRUE	0.763498	inferred	textfile	7.51e-09	0.00619	65738080	257841	15	Cognitive performance	Cognitive performance || id:ebi-a-GCST006572	TRUE	reported	igd	0.000131681	33.9571	2	1	TRUE
rs72821233	T	G	T	G	-0.0201	0.0194649	0.2721	0.175753	FALSE	FALSE	FALSE	KOA	91590110	0.00888141	outcome	TRUE	0.0284051	inferred	textfile	4.88e-10	0.00323	93349867	257841	10	Cognitive performance	Cognitive performance || id:ebi-a-GCST006572	TRUE	reported	igd	0.000160038	41.2706	2	1	TRUE
rs73189617	G	C	G	C	0.01854	-0.0117423	0.3299	0.133086	FALSE	TRUE	FALSE	KOA	184351338	0.0100066	outcome	TRUE	0.240613	inferred	textfile	3.86999e-09	0.00315	184069126	257841	3	Cognitive performance	Cognitive performance || id:ebi-a-GCST006572	TRUE	reported	igd	0.000151975	39.191	2	1	TRUE
rs73845427	A	G	A	G	-0.0466	-0.00432402	0.02891	0.0241655	FALSE	FALSE	FALSE	KOA	85278368	0.0219213	outcome	TRUE	0.84363	inferred	textfile	7.69006e-09	0.00807	85327518	257841	3	Cognitive performance	Cognitive performance || id:ebi-a-GCST006572	TRUE	reported	igd	0.00012193	31.4421	2	1	TRUE
rs73989053	A	G	A	G	-0.02211	0.00738238	0.1616	0.157211	FALSE	FALSE	FALSE	KOA	212538367	0.00927594	outcome	TRUE	0.426112	inferred	textfile	6.31001e-09	0.00381	213403091	257841	2	Cognitive performance	Cognitive performance || id:ebi-a-GCST006572	TRUE	reported	igd	0.000132465	34.1591	2	1	TRUE
rs74370218	T	C	T	C	-0.018	-0.00402881	0.3827	0.342425	FALSE	FALSE	FALSE	KOA	59017851	0.00708451	outcome	TRUE	0.569574	inferred	textfile	9.81002e-10	0.00295	57095212	257841	17	Cognitive performance	Cognitive performance || id:ebi-a-GCST006572	TRUE	reported	igd	0.000153084	39.4771	2	1	TRUE
rs7573001	C	G	C	G	-0.01647	0.0157778	0.415	0.302149	FALSE	TRUE	FALSE	KOA	198065172	0.00735066	outcome	TRUE	0.0318374	inferred	textfile	2.35001e-08	0.00295	198929896	257841	2	Cognitive performance	Cognitive performance || id:ebi-a-GCST006572	TRUE	reported	igd	0.000131711	33.9646	2	1	TRUE
rs7588384	C	G	C	G	-0.01891	0.00514817	0.3129	0.329318	FALSE	TRUE	FALSE	KOA	163119525	0.00714721	outcome	TRUE	0.471337	inferred	textfile	4.26e-09	0.00322	163976035	257841	2	Cognitive performance	Cognitive performance || id:ebi-a-GCST006572	TRUE	reported	igd	0.000153758	39.651	2	1	TRUE
rs75973558	G	A	G	A	-0.02463	0.0050764	0.119	0.0793009	FALSE	FALSE	FALSE	KOA	26880816	0.0125008	outcome	TRUE	0.684679	inferred	textfile	7.38006e-09	0.00426	26880925	257841	5	Cognitive performance	Cognitive performance || id:ebi-a-GCST006572	TRUE	reported	igd	0.000127198	32.8009	2	1	TRUE
rs7599860	A	C	A	C	0.01967	-0.00956916	0.2279	0.217598	FALSE	FALSE	FALSE	KOA	185378834	0.00829355	outcome	TRUE	0.248579	inferred	textfile	3.92004e-09	0.00334	186243561	257841	2	Cognitive performance	Cognitive performance || id:ebi-a-GCST006572	TRUE	reported	igd	0.000136162	35.1127	2	1	TRUE
rs7626560	T	C	T	C	0.02393	0.0133342	0.1361	0.136066	FALSE	FALSE	FALSE	KOA	12433589	0.00982771	outcome	TRUE	0.174846	inferred	textfile	7.34007e-10	0.00389	12475088	257841	3	Cognitive performance	Cognitive performance || id:ebi-a-GCST006572	TRUE	reported	igd	0.000134659	34.7251	2	1	TRUE
rs77128898	T	C	T	C	-0.04626	0.0461523	0.02211	0.0521036	FALSE	FALSE	FALSE	KOA	61546053	0.0151691	outcome	TRUE	0.00234606	inferred	textfile	1.72001e-09	0.00768	61313525	257841	11	Cognitive performance	Cognitive performance || id:ebi-a-GCST006572	TRUE	reported	igd	9.2538e-05	23.8621	2	1	TRUE
rs78358737	G	T	G	T	0.04248	-0.0232659	0.03401	0.039485	FALSE	FALSE	FALSE	KOA	117869588	0.0173662	outcome	TRUE	0.180335	inferred	textfile	6.18002e-10	0.00687	118627164	257841	2	Cognitive performance	Cognitive performance || id:ebi-a-GCST006572	TRUE	reported	igd	0.000118571	30.5758	2	1	TRUE
rs78382112	A	G	A	G	0.03682	-0.00940182	0.05782	0.0417302	FALSE	FALSE	FALSE	KOA	181566579	0.0168191	outcome	TRUE	0.576164	inferred	textfile	8.54004e-09	0.00639	181535715	257841	1	Cognitive performance	Cognitive performance || id:ebi-a-GCST006572	TRUE	reported	igd	0.00014771	38.091	2	1	TRUE
rs7963801	C	T	C	T	-0.02296	-0.0217477	0.5476	0.584449	FALSE	FALSE	FALSE	KOA	79291446	0.00682787	outcome	TRUE	0.00144686	inferred	textfile	3.46019e-15	0.00292	79685226	257841	12	Cognitive performance	Cognitive performance || id:ebi-a-GCST006572	TRUE	reported	igd	0.000261192	67.3631	2	1	TRUE
rs80170948	G	T	G	T	-0.04589	-0.0138378	0.05272	0.0449473	FALSE	FALSE	FALSE	KOA	64724489	0.0163372	outcome	TRUE	0.396989	inferred	textfile	7.98914e-11	0.00706	64020316	257841	5	Cognitive performance	Cognitive performance || id:ebi-a-GCST006572	TRUE	reported	igd	0.000210339	54.245	2	1	TRUE
rs8058881	G	C	G	C	0.01831	-0.00166568	0.25	0.282222	FALSE	TRUE	FALSE	KOA	76490116	0.00750329	outcome	TRUE	0.824319	inferred	textfile	4.14e-08	0.00334	76524013	257841	16	Cognitive performance	Cognitive performance || id:ebi-a-GCST006572	TRUE	reported	igd	0.000125721	32.4199	2	1	TRUE
rs830383	G	A	G	A	-0.01952	0.00929899	0.631	0.649474	FALSE	FALSE	FALSE	KOA	166046189	0.0070484	outcome	TRUE	0.187067	inferred	textfile	3.72992e-11	0.00295	165473194	257841	5	Cognitive performance	Cognitive performance || id:ebi-a-GCST006572	TRUE	reported	igd	0.000177437	45.7584	2	1	TRUE
rs875361	A	G	A	G	-0.01623	0.00169838	0.449	0.498429	FALSE	FALSE	FALSE	KOA	37400353	0.00674668	outcome	TRUE	0.801245	inferred	textfile	1.5e-08	0.00287	37865954	257841	1	Cognitive performance	Cognitive performance || id:ebi-a-GCST006572	TRUE	reported	igd	0.000130336	33.6101	2	1	TRUE
rs889169	A	G	A	G	0.01743	0.000440647	0.5867	0.661404	FALSE	FALSE	FALSE	KOA	47045420	0.00712294	outcome	TRUE	0.950672	inferred	textfile	6.12999e-09	0.003	47548678	257841	19	Cognitive performance	Cognitive performance || id:ebi-a-GCST006572	TRUE	reported	igd	0.000147335	37.9943	2	1	TRUE
rs9384679	T	C	T	C	-0.02822	-0.0152236	0.4082	0.421039	FALSE	FALSE	FALSE	KOA	108543216	0.00680946	outcome	TRUE	0.0253744	inferred	textfile	1.13999e-21	0.00295	108864419	257841	6	Cognitive performance	Cognitive performance || id:ebi-a-GCST006572	TRUE	reported	igd	0.000384762	99.2448	2	1	TRUE
rs9436866	C	A	C	A	0.03309	-0.00580565	0.09524	0.118042	FALSE	FALSE	FALSE	KOA	68961893	0.0104228	outcome	TRUE	0.577518	inferred	textfile	6.01035e-12	0.00481	69427576	257841	1	Cognitive performance	Cognitive performance || id:ebi-a-GCST006572	TRUE	reported	igd	0.000188702	48.6639	2	1	TRUE
rs991871	A	T	A	T	0.0243	0.000556137	0.7551	0.781881	FALSE	TRUE	FALSE	KOA	92152277	0.008167	outcome	TRUE	0.94571	inferred	textfile	5.72005e-13	0.00337	93164505	257841	8	Cognitive performance	Cognitive performance || id:ebi-a-GCST006572	TRUE	reported	igd	0.000218392	56.3222	2	1	TRUE
rs9930063	C	T	C	T	0.01633	0.00253924	0.4592	0.498477	FALSE	FALSE	FALSE	KOA	62160272	0.00674431	outcome	TRUE	0.706544	inferred	textfile	1.43001e-08	0.00288	62194176	257841	16	Cognitive performance	Cognitive performance || id:ebi-a-GCST006572	TRUE	reported	igd	0.000132447	34.1544	2	1	TRUE

## Sheet: KOA-intelligence
SNP	effect_allele.exposure	other_allele.exposure	effect_allele.outcome	other_allele.outcome	beta.exposure	beta.outcome	eaf.exposure	eaf.outcome	remove	palindromic	ambiguous	id.outcome	chr	pos	se.outcome	samplesize.outcome	pval.outcome	outcome	originalname.outcome	outcome.deprecated	mr_keep.outcome	data_source.outcome	pval.exposure	se.exposure	exposure	mr_keep.exposure	pval_origin.exposure	id.exposure	samplesize.exposure	R2	F	action	SNP_index	mr_keep
rs10131232	A	G	A	G	-0.044335	0.00543221	0.438162		FALSE	FALSE	FALSE	ebi-a-GCST006250	14	55315908	0.00290648	269867	0.0616198	Intelligence || id:ebi-a-GCST006250	Intelligence	Intelligence || ||	TRUE	igd	6.08976e-11	0.00677749	exposure	TRUE	reported	KOA	376471	0.000967764	364.686	2	1	TRUE
rs10131337	T	C	T	C	-0.0592394	-0.00140856	0.250393		FALSE	FALSE	FALSE	ebi-a-GCST006250	14	37144516	0.00330649	269867	0.6704	Intelligence || id:ebi-a-GCST006250	Intelligence	Intelligence || ||	TRUE	igd	3.68978e-14	0.00782402	exposure	TRUE	reported	KOA	376471	0.00131737	496.602	2	1	TRUE
rs10222249	G	A	G	A	-0.0482691	-0.00413211	0.189132		FALSE	FALSE	FALSE	ebi-a-GCST006250	22	29257147	0.00319823	269867	0.1962	Intelligence || id:ebi-a-GCST006250	Intelligence	Intelligence || ||	TRUE	igd	2.29795e-08	0.0086381	exposure	TRUE	reported	KOA	376471	0.000714634	269.23	2	1	TRUE
rs1058335	T	C	T	C	-0.0445096	0.0033234	0.25823		FALSE	FALSE	FALSE	ebi-a-GCST006250	7	114333664	0.00343681	269867	0.3336	Intelligence || id:ebi-a-GCST006250	Intelligence	Intelligence || ||	TRUE	igd	9.482e-09	0.00775464	exposure	TRUE	reported	KOA	376471	0.00075895	285.938	2	1	TRUE
rs10859587	C	T	C	T	0.0575191	-0.00415256	0.449689		FALSE	FALSE	FALSE	ebi-a-GCST006250	12	94190163	0.00278321	269867	0.1356	Intelligence || id:ebi-a-GCST006250	Intelligence	Intelligence || ||	TRUE	igd	1.53356e-17	0.00674743	exposure	TRUE	reported	KOA	376471	0.00163747	617.47	2	1	TRUE
rs112945271	G	A	G	A	0.0825292	0.00476133	0.0533335		FALSE	FALSE	FALSE	ebi-a-GCST006250	1	103002947	0.00900062	269867	0.5968	Intelligence || id:ebi-a-GCST006250	Intelligence	Intelligence || ||	TRUE	igd	2.25424e-08	0.0147604	exposure	TRUE	reported	KOA	376471	0.000687769	259.102	2	1	TRUE
rs11615433	C	T	C	T	0.0520657	0.00679494	0.1776		FALSE	FALSE	FALSE	ebi-a-GCST006250	12	123018475	0.00403021	269867	0.0917994	Intelligence || id:ebi-a-GCST006250	Intelligence	Intelligence || ||	TRUE	igd	3.1143e-09	0.00878679	exposure	TRUE	reported	KOA	376471	0.00079188	298.355	2	1	TRUE
rs12269541	C	A	C	A	0.0517803	-0.00817474	0.212141		FALSE	FALSE	FALSE	ebi-a-GCST006250	10	21681278	0.00334482	269867	0.0145399	Intelligence || id:ebi-a-GCST006250	Intelligence	Intelligence || ||	TRUE	igd	3.0778e-10	0.00822588	exposure	TRUE	reported	KOA	376471	0.000896256	337.715	2	1	TRUE
rs12640274	A	G	A	G	0.0474374	0.00255724	0.295133		FALSE	FALSE	FALSE	ebi-a-GCST006250	4	89778554	0.00335596	269867	0.4463	Intelligence || id:ebi-a-GCST006250	Intelligence	Intelligence || ||	TRUE	igd	1.07307e-10	0.00734748	exposure	TRUE	reported	KOA	376471	0.000936261	352.803	2	1	TRUE
rs12661964	T	C	T	C	0.0732824	-0.00433918	0.081241		FALSE	FALSE	FALSE	ebi-a-GCST006250	6	41613314	0.00625242	269867	0.4875	Intelligence || id:ebi-a-GCST006250	Intelligence	Intelligence || ||	TRUE	igd	2.96715e-09	0.0123508	exposure	TRUE	reported	KOA	376471	0.00080169	302.053	2	1	TRUE
rs12818067	A	G	A	G	-0.0544645	0.0162712	0.209127		FALSE	FALSE	FALSE	ebi-a-GCST006250	12	123728739	0.00341975	269867	1.95299e-06	Intelligence || id:ebi-a-GCST006250	Intelligence	Intelligence || ||	TRUE	igd	6.49531e-11	0.00833828	exposure	TRUE	reported	KOA	376471	0.000981237	369.768	2	1	TRUE
rs12911554	T	C	T	C	-0.0581275	0.00617737	0.56502		FALSE	FALSE	FALSE	ebi-a-GCST006250	15	51542757	0.00275161	269867	0.0247702	Intelligence || id:ebi-a-GCST006250	Intelligence	Intelligence || ||	TRUE	igd	9.27257e-18	0.0067727	exposure	TRUE	reported	KOA	376471	0.00166083	626.293	2	1	TRUE
rs13022337	G	A	G	A	0.0563481	-0.0115481	0.836538		FALSE	FALSE	FALSE	ebi-a-GCST006250	2	632609	0.00365099	269867	0.00156099	Intelligence || id:ebi-a-GCST006250	Intelligence	Intelligence || ||	TRUE	igd	8.3832e-10	0.00918097	exposure	TRUE	reported	KOA	376471	0.000868342	327.188	2	1	TRUE
rs1346117	A	G	A	G	-0.0705769	0.00667121	0.899082		FALSE	FALSE	FALSE	ebi-a-GCST006250	11	19223051	0.00531147	269867	0.209	Intelligence || id:ebi-a-GCST006250	Intelligence	Intelligence || ||	TRUE	igd	2.00914e-10	0.0110959	exposure	TRUE	reported	KOA	376471	0.000903906	340.6	2	1	TRUE
rs139380031	A	C	A	C	-0.0887926	0.014779	0.0468571		FALSE	FALSE	FALSE	ebi-a-GCST006250	7	98911827	0.00906132	269867	0.1029	Intelligence || id:ebi-a-GCST006250	Intelligence	Intelligence || ||	TRUE	igd	3.43265e-08	0.016092	exposure	TRUE	reported	KOA	376471	0.000704234	265.309	2	1	TRUE
rs1531088	T	C	T	C	-0.0410808	0.00252969	0.455829		FALSE	FALSE	FALSE	ebi-a-GCST006250	1	219543162	0.00275266	269867	0.3581	Intelligence || id:ebi-a-GCST006250	Intelligence	Intelligence || ||	TRUE	igd	1.23697e-09	0.00676185	exposure	TRUE	reported	KOA	376471	0.000837231	315.455	2	1	TRUE
rs1593867	G	A	G	A	0.0404364	0.0103429	0.294458		FALSE	FALSE	FALSE	ebi-a-GCST006250	5	116718695	0.00569856	269867	0.0694704	Intelligence || id:ebi-a-GCST006250	Intelligence	Intelligence || ||	TRUE	igd	4.53503e-08	0.00739423	exposure	TRUE	reported	KOA	376471	0.000679393	255.944	2	1	TRUE
rs16840250	G	A	G	A	0.0588829	-0.00372032	0.11676		FALSE	FALSE	FALSE	ebi-a-GCST006250	1	240652415	0.00412452	269867	0.3669	Intelligence || id:ebi-a-GCST006250	Intelligence	Intelligence || ||	TRUE	igd	1.79498e-08	0.0104575	exposure	TRUE	reported	KOA	376471	0.000715124	269.415	2	1	TRUE
rs17156699	G	A	G	A	-0.0602713	0.00523303	0.10991		FALSE	FALSE	FALSE	ebi-a-GCST006250	7	28489651	0.00577597	269867	0.3648	Intelligence || id:ebi-a-GCST006250	Intelligence	Intelligence || ||	TRUE	igd	3.13848e-08	0.010892	exposure	TRUE	reported	KOA	376471	0.000710759	267.769	2	1	TRUE
rs17763716	C	A	C	A	0.0663272	-0.000628627	0.0923529		FALSE	FALSE	FALSE	ebi-a-GCST006250	6	7746864	0.00424748	269867	0.8822	Intelligence || id:ebi-a-GCST006250	Intelligence	Intelligence || ||	TRUE	igd	9.1464e-09	0.0115435	exposure	TRUE	reported	KOA	376471	0.000737532	277.863	2	1	TRUE
rs1800472	A	G	A	G	0.101632	-0.00833422	0.0335544		FALSE	FALSE	FALSE	ebi-a-GCST006250	19	41847860	0.00919892	269867	0.3651	Intelligence || id:ebi-a-GCST006250	Intelligence	Intelligence || ||	TRUE	igd	3.06062e-08	0.018352	exposure	TRUE	reported	KOA	376471	0.000669912	252.37	2	1	TRUE
rs2148677	A	G	A	G	-0.0458106	-0.0020738	0.41157		FALSE	FALSE	FALSE	ebi-a-GCST006250	1	183945388	0.00293739	269867	0.4799	Intelligence || id:ebi-a-GCST006250	Intelligence	Intelligence || ||	TRUE	igd	2.39332e-11	0.00685813	exposure	TRUE	reported	KOA	376471	0.00101648	383.064	2	1	TRUE
rs227710	G	A	G	A	0.0548846	0.00238645	0.172013		FALSE	FALSE	FALSE	ebi-a-GCST006250	17	54785960	0.00338503	269867	0.481	Intelligence || id:ebi-a-GCST006250	Intelligence	Intelligence || ||	TRUE	igd	6.71506e-10	0.00889157	exposure	TRUE	reported	KOA	376471	0.000858056	323.309	2	1	TRUE
rs2290011	T	G	T	G	0.0826888	0.000877183	0.433317		FALSE	FALSE	FALSE	ebi-a-GCST006250	4	1746229	0.00287601	269867	0.760599	Intelligence || id:ebi-a-GCST006250	Intelligence	Intelligence || ||	TRUE	igd	2.37465e-34	0.00676562	exposure	TRUE	reported	KOA	376471	0.00335791	1268.41	2	1	TRUE
rs2716213	G	T	G	T	0.0591126	0.00181229	0.414646		FALSE	FALSE	FALSE	ebi-a-GCST006250	17	67497563	0.00277959	269867	0.5147	Intelligence || id:ebi-a-GCST006250	Intelligence	Intelligence || ||	TRUE	igd	4.68813e-18	0.00682538	exposure	TRUE	reported	KOA	376471	0.00169624	639.665	2	1	TRUE
rs2738293	G	A	G	A	-0.0484658	-8.32397e-05	0.27126		FALSE	FALSE	FALSE	ebi-a-GCST006250	21	18378360	0.00308295	269867	0.9788	Intelligence || id:ebi-a-GCST006250	Intelligence	Intelligence || ||	TRUE	igd	1.8954e-10	0.00760894	exposure	TRUE	reported	KOA	376471	0.000928665	349.939	2	1	TRUE
rs2836904	C	A	C	A	0.0394486	-0.00367827	0.367691		FALSE	FALSE	FALSE	ebi-a-GCST006250	21	40502513	0.0029239	269867	0.2083	Intelligence || id:ebi-a-GCST006250	Intelligence	Intelligence || ||	TRUE	igd	1.63365e-08	0.00698589	exposure	TRUE	reported	KOA	376471	0.000723612	272.615	2	1	TRUE
rs28481824	T	C	T	C	0.0394249	-0.00374322	0.332863		FALSE	FALSE	FALSE	ebi-a-GCST006250	16	88326166	0.00293586	269867	0.2025	Intelligence || id:ebi-a-GCST006250	Intelligence	Intelligence || ||	TRUE	igd	3.05555e-08	0.0071187	exposure	TRUE	reported	KOA	376471	0.000690322	260.064	2	1	TRUE
rs28654978	C	T	C	T	0.0396793	-0.00123941	0.321007		FALSE	FALSE	FALSE	ebi-a-GCST006250	4	83244449	0.00319434	269867	0.698101	Intelligence || id:ebi-a-GCST006250	Intelligence	Intelligence || ||	TRUE	igd	3.36969e-08	0.0071869	exposure	TRUE	reported	KOA	376471	0.000686338	258.562	2	1	TRUE
rs2876049	G	A	G	A	-0.0420912	-0.00232947	0.465476		FALSE	FALSE	FALSE	ebi-a-GCST006250	20	6654029	0.00274056	269867	0.3952	Intelligence || id:ebi-a-GCST006250	Intelligence	Intelligence || ||	TRUE	igd	4.70468e-10	0.00675767	exposure	TRUE	reported	KOA	376471	0.000881611	332.192	2	1	TRUE
rs35049177	A	G	A	G	0.0581811	-0.00402702	0.349265		FALSE	FALSE	FALSE	ebi-a-GCST006250	19	2162128	0.00285604	269867	0.1585	Intelligence || id:ebi-a-GCST006250	Intelligence	Intelligence || ||	TRUE	igd	1.60879e-16	0.00705385	exposure	TRUE	reported	KOA	376471	0.0015387	580.164	2	1	TRUE
rs35989721	C	T	C	T	0.0817336	0.00126505	0.101316		FALSE	FALSE	FALSE	ebi-a-GCST006250	6	31404766	0.00645435	269867	0.8447	Intelligence || id:ebi-a-GCST006250	Intelligence	Intelligence || ||	TRUE	igd	1.33199e-13	0.0110407	exposure	TRUE	reported	KOA	376471	0.00121651	458.537	2	1	TRUE
rs3814119	C	T	C	T	0.0377535	0.00531395	0.58306		FALSE	FALSE	FALSE	ebi-a-GCST006250	9	129462901	0.00277781	269867	0.0557802	Intelligence || id:ebi-a-GCST006250	Intelligence	Intelligence || ||	TRUE	igd	3.56221e-08	0.00685021	exposure	TRUE	reported	KOA	376471	0.000692997	261.073	2	1	TRUE
rs4336963	C	T	C	T	0.0467288	-0.00249407	0.731021		FALSE	FALSE	FALSE	ebi-a-GCST006250	10	115107210	0.00297622	269867	0.4021	Intelligence || id:ebi-a-GCST006250	Intelligence	Intelligence || ||	TRUE	igd	7.91425e-10	0.00760234	exposure	TRUE	reported	KOA	376471	0.000858712	323.556	2	1	TRUE
rs4486004	T	G	T	G	-0.0455739	-0.00405138	0.227025		FALSE	FALSE	FALSE	ebi-a-GCST006250	6	26167710	0.00329381	269867	0.2189	Intelligence || id:ebi-a-GCST006250	Intelligence	Intelligence || ||	TRUE	igd	1.60705e-08	0.00806658	exposure	TRUE	reported	KOA	376471	0.000728956	274.63	2	1	TRUE
rs4793830	G	T	G	T	-0.0402614	-0.00396731	0.393144		FALSE	FALSE	FALSE	ebi-a-GCST006250	17	54858674	0.00274364	269867	0.1482	Intelligence || id:ebi-a-GCST006250	Intelligence	Intelligence || ||	TRUE	igd	8.28934e-09	0.00698684	exposure	TRUE	reported	KOA	376471	0.000773473	291.414	2	1	TRUE
rs56382647	T	G	T	G	0.0655294	-0.00842765	0.129308		FALSE	FALSE	FALSE	ebi-a-GCST006250	8	42243978	0.00503444	269867	0.0941196	Intelligence || id:ebi-a-GCST006250	Intelligence	Intelligence || ||	TRUE	igd	4.73369e-11	0.00996026	exposure	TRUE	reported	KOA	376471	0.000966924	364.369	2	1	TRUE
rs6066114	C	T	C	T	0.0390616	0.00278621	0.410087		FALSE	FALSE	FALSE	ebi-a-GCST006250	20	45544504	0.00290837	269867	0.3381	Intelligence || id:ebi-a-GCST006250	Intelligence	Intelligence || ||	TRUE	igd	1.17614e-08	0.00684913	exposure	TRUE	reported	KOA	376471	0.000738234	278.128	2	1	TRUE
rs62070644	T	G	T	G	-0.0553633	-0.00822723	0.283702		FALSE	FALSE	FALSE	ebi-a-GCST006250	17	29173948	0.00308021	269867	0.00756397	Intelligence || id:ebi-a-GCST006250	Intelligence	Intelligence || ||	TRUE	igd	1.96291e-13	0.0075311	exposure	TRUE	reported	KOA	376471	0.00124575	469.57	2	1	TRUE
rs62207503	T	C	T	C	0.0714726	-0.00891452	0.0717598		FALSE	FALSE	FALSE	ebi-a-GCST006250	20	31597323	0.00677395	269867	0.1882	Intelligence || id:ebi-a-GCST006250	Intelligence	Intelligence || ||	TRUE	igd	3.68595e-08	0.0129826	exposure	TRUE	reported	KOA	376471	0.000680535	256.375	2	1	TRUE
rs62620231	T	G	T	G	0.0880192	0.00198892	0.0547896		FALSE	FALSE	FALSE	ebi-a-GCST006250	19	10223092	0.00846347	269867	0.8145	Intelligence || id:ebi-a-GCST006250	Intelligence	Intelligence || ||	TRUE	igd	2.10853e-09	0.0146963	exposure	TRUE	reported	KOA	376471	0.000802438	302.336	2	1	TRUE
rs6485998	C	T	C	T	-0.0409903	-0.00171529	0.627456		FALSE	FALSE	FALSE	ebi-a-GCST006250	11	49640718	0.0028305	269867	0.5445	Intelligence || id:ebi-a-GCST006250	Intelligence	Intelligence || ||	TRUE	igd	3.59211e-09	0.00694521	exposure	TRUE	reported	KOA	376471	0.000785512	295.954	2	1	TRUE
rs6928965	G	A	G	A	0.0722043	-0.0027858	0.842618		FALSE	FALSE	FALSE	ebi-a-GCST006250	6	6894948	0.00413938	269867	0.5007	Intelligence || id:ebi-a-GCST006250	Intelligence	Intelligence || ||	TRUE	igd	1.24051e-14	0.00936283	exposure	TRUE	reported	KOA	376471	0.00138274	521.281	2	1	TRUE
rs6954410	T	C	T	C	0.0456057	0.0020596	0.357991		FALSE	FALSE	FALSE	ebi-a-GCST006250	7	95799980	0.00287252	269867	0.4735	Intelligence || id:ebi-a-GCST006250	Intelligence	Intelligence || ||	TRUE	igd	7.17299e-11	0.00699799	exposure	TRUE	reported	KOA	376471	0.000956052	360.268	2	1	TRUE
rs7139122	A	G	A	G	-0.163607	-0.00136155	0.0202285		FALSE	FALSE	FALSE	ebi-a-GCST006250	12	53566790	0.013753	269867	0.921	Intelligence || id:ebi-a-GCST006250	Intelligence	Intelligence || ||	TRUE	igd	3.85745e-11	0.0247535	exposure	TRUE	reported	KOA	376471	0.00106102	399.864	2	1	TRUE
rs72979233	G	A	G	A	0.0446692	0.00441229	0.2269		FALSE	FALSE	FALSE	ebi-a-GCST006250	11	74355523	0.00317202	269867	0.1641	Intelligence || id:ebi-a-GCST006250	Intelligence	Intelligence || ||	TRUE	igd	2.24885e-08	0.00798852	exposure	TRUE	reported	KOA	376471	0.00070003	263.724	2	1	TRUE
rs7571789	C	T	C	T	-0.055681	-0.000779353	0.574489		FALSE	FALSE	FALSE	ebi-a-GCST006250	2	70714793	0.00273457	269867	0.7758	Intelligence || id:ebi-a-GCST006250	Intelligence	Intelligence || ||	TRUE	igd	2.52522e-16	0.00679526	exposure	TRUE	reported	KOA	376471	0.00151578	571.511	2	1	TRUE
rs759493	T	C	T	C	-0.0369323	0.00538355	0.481448		FALSE	FALSE	FALSE	ebi-a-GCST006250	17	70036558	0.00275656	269867	0.0507598	Intelligence || id:ebi-a-GCST006250	Intelligence	Intelligence || ||	TRUE	igd	4.42497e-08	0.0067481	exposure	TRUE	reported	KOA	376471	0.000681058	256.572	2	1	TRUE
rs78632920	T	G	T	G	0.0667342	-0.00511169	0.0820183		FALSE	FALSE	FALSE	ebi-a-GCST006250	2	220026370	0.00504609	269867	0.3109	Intelligence || id:ebi-a-GCST006250	Intelligence	Intelligence || ||	TRUE	igd	4.0894e-08	0.0121624	exposure	TRUE	reported	KOA	376471	0.000670613	252.634	2	1	TRUE
rs7869550	G	A	G	A	-0.044435	-0.00547945	0.227605		FALSE	FALSE	FALSE	ebi-a-GCST006250	9	119134796	0.00352603	269867	0.1203	Intelligence || id:ebi-a-GCST006250	Intelligence	Intelligence || ||	TRUE	igd	3.926e-08	0.0080877	exposure	TRUE	reported	KOA	376471	0.000694227	261.537	2	1	TRUE
rs7937898	G	T	G	T	-0.0392274	-0.00799808	0.434428		FALSE	FALSE	FALSE	ebi-a-GCST006250	11	12703561	0.00273907	269867	0.00350098	Intelligence || id:ebi-a-GCST006250	Intelligence	Intelligence || ||	TRUE	igd	8.08072e-09	0.00680233	exposure	TRUE	reported	KOA	376471	0.000756162	284.887	2	1	TRUE
rs7941828	T	C	T	C	-0.0402439	-0.007136	0.307834		FALSE	FALSE	FALSE	ebi-a-GCST006250	11	30430331	0.00287626	269867	0.0131	Intelligence || id:ebi-a-GCST006250	Intelligence	Intelligence || ||	TRUE	igd	3.57306e-08	0.00730281	exposure	TRUE	reported	KOA	376471	0.000690171	260.008	2	1	TRUE
rs7977132	A	G	A	G	0.0771365	-0.00401817	0.196166		FALSE	FALSE	FALSE	ebi-a-GCST006250	12	23936398	0.003951	269867	0.3091	Intelligence || id:ebi-a-GCST006250	Intelligence	Intelligence || ||	TRUE	igd	6.31103e-20	0.00844049	exposure	TRUE	reported	KOA	376471	0.00187646	707.758	2	1	TRUE
rs8015712	T	C	T	C	0.0416112	-0.0153664	0.331186		FALSE	FALSE	FALSE	ebi-a-GCST006250	14	103895840	0.003198	269867	1.54401e-06	Intelligence || id:ebi-a-GCST006250	Intelligence	Intelligence || ||	TRUE	igd	6.16084e-09	0.00715912	exposure	TRUE	reported	KOA	376471	0.000767057	288.995	2	1	TRUE
rs961500	T	C	T	C	0.0484909	-0.0088661	0.186563		FALSE	FALSE	FALSE	ebi-a-GCST006250	22	45339110	0.00411994	269867	0.0314	Intelligence || id:ebi-a-GCST006250	Intelligence	Intelligence || ||	TRUE	igd	1.87936e-08	0.00862405	exposure	TRUE	reported	KOA	376471	0.000713674	268.868	2	1	TRUE
rs999318	T	C	T	C	0.0423117	-0.00375725	0.72881		FALSE	FALSE	FALSE	ebi-a-GCST006250	4	166650205	0.00305716	269867	0.2192	Intelligence || id:ebi-a-GCST006250	Intelligence	Intelligence || ||	TRUE	igd	2.48645e-08	0.00759061	exposure	TRUE	reported	KOA	376471	0.000707683	266.609	2	1	TRUE

## Sheet: KOA-cognitive performance
SNP	effect_allele.exposure	other_allele.exposure	effect_allele.outcome	other_allele.outcome	beta.exposure	beta.outcome	eaf.exposure	eaf.outcome	remove	palindromic	ambiguous	id.outcome	chr	pos	se.outcome	samplesize.outcome	pval.outcome	outcome	originalname.outcome	outcome.deprecated	mr_keep.outcome	data_source.outcome	pval.exposure	se.exposure	exposure	mr_keep.exposure	pval_origin.exposure	id.exposure	samplesize.exposure	R2	F	action	SNP_index	mr_keep
rs10131232	A	G	A	G	-0.044335	0.00276	0.438162	0.3588	FALSE	FALSE	FALSE	ebi-a-GCST006572	14	55315908	0.00304	257841	0.364	Cognitive performance || id:ebi-a-GCST006572	Cognitive performance	Cognitive performance || ||	TRUE	igd	6.08976e-11	0.00677749	exposure	TRUE	reported	KOA	376471	0.000967764	364.686	2	1	TRUE
rs10131337	T	C	T	C	-0.0592394	-0.00045	0.250393	0.233	FALSE	FALSE	FALSE	ebi-a-GCST006572	14	37144516	0.00333	257841	0.892	Cognitive performance || id:ebi-a-GCST006572	Cognitive performance	Cognitive performance || ||	TRUE	igd	3.68978e-14	0.00782402	exposure	TRUE	reported	KOA	376471	0.00131737	496.602	2	1	TRUE
rs10222249	G	A	G	A	-0.0482691	-0.00995	0.189132	0.2024	FALSE	FALSE	FALSE	ebi-a-GCST006572	22	29257147	0.00349	257841	0.00433002	Cognitive performance || id:ebi-a-GCST006572	Cognitive performance	Cognitive performance || ||	TRUE	igd	2.29795e-08	0.0086381	exposure	TRUE	reported	KOA	376471	0.000714634	269.23	2	1	TRUE
rs1058335	T	C	T	C	-0.0445096	0.00019	0.25823	0.2143	FALSE	FALSE	FALSE	ebi-a-GCST006572	7	114333664	0.00362	257841	0.959	Cognitive performance || id:ebi-a-GCST006572	Cognitive performance	Cognitive performance || ||	TRUE	igd	9.482e-09	0.00775464	exposure	TRUE	reported	KOA	376471	0.00075895	285.938	2	1	TRUE
rs10859587	C	T	C	T	0.0575191	-0.00525	0.449689	0.4592	FALSE	FALSE	FALSE	ebi-a-GCST006572	12	94190163	0.00286	257841	0.0669993	Cognitive performance || id:ebi-a-GCST006572	Cognitive performance	Cognitive performance || ||	TRUE	igd	1.53356e-17	0.00674743	exposure	TRUE	reported	KOA	376471	0.00163747	617.47	2	1	TRUE
rs112945271	G	A	G	A	0.0825292	0.0078	0.0533335	0.03231	FALSE	FALSE	FALSE	ebi-a-GCST006572	1	103002947	0.00879	257841	0.375	Cognitive performance || id:ebi-a-GCST006572	Cognitive performance	Cognitive performance || ||	TRUE	igd	2.25424e-08	0.0147604	exposure	TRUE	reported	KOA	376471	0.000687769	259.102	2	1	TRUE
rs11615433	C	T	C	T	0.0520657	0.00661	0.1776	0.1293	FALSE	FALSE	FALSE	ebi-a-GCST006572	12	123018475	0.00418	257841	0.114	Cognitive performance || id:ebi-a-GCST006572	Cognitive performance	Cognitive performance || ||	TRUE	igd	3.1143e-09	0.00878679	exposure	TRUE	reported	KOA	376471	0.00079188	298.355	2	1	TRUE
rs12269541	C	A	C	A	0.0517803	-0.00513	0.212141	0.1922	FALSE	FALSE	FALSE	ebi-a-GCST006572	10	21681278	0.00359	257841	0.152	Cognitive performance || id:ebi-a-GCST006572	Cognitive performance	Cognitive performance || ||	TRUE	igd	3.0778e-10	0.00822588	exposure	TRUE	reported	KOA	376471	0.000896256	337.715	2	1	TRUE
rs12640274	A	G	A	G	0.0474374	0.00138	0.295133	0.165	FALSE	FALSE	FALSE	ebi-a-GCST006572	4	89778554	0.00375	257841	0.713001	Cognitive performance || id:ebi-a-GCST006572	Cognitive performance	Cognitive performance || ||	TRUE	igd	1.07307e-10	0.00734748	exposure	TRUE	reported	KOA	376471	0.000936261	352.803	2	1	TRUE
rs12661964	T	C	T	C	0.0732824	-0.00671	0.081241	0.06633	FALSE	FALSE	FALSE	ebi-a-GCST006572	6	41613314	0.00635	257841	0.29	Cognitive performance || id:ebi-a-GCST006572	Cognitive performance	Cognitive performance || ||	TRUE	igd	2.96715e-09	0.0123508	exposure	TRUE	reported	KOA	376471	0.00080169	302.053	2	1	TRUE
rs12818067	A	G	A	G	-0.0544645	0.01401	0.209127	0.2092	FALSE	FALSE	FALSE	ebi-a-GCST006572	12	123728739	0.00355	257841	7.93999e-05	Cognitive performance || id:ebi-a-GCST006572	Cognitive performance	Cognitive performance || ||	TRUE	igd	6.49531e-11	0.00833828	exposure	TRUE	reported	KOA	376471	0.000981237	369.768	2	1	TRUE
rs12911554	T	C	T	C	-0.0581275	0.00651	0.56502	0.5374	FALSE	FALSE	FALSE	ebi-a-GCST006572	15	51542757	0.00286	257841	0.0230001	Cognitive performance || id:ebi-a-GCST006572	Cognitive performance	Cognitive performance || ||	TRUE	igd	9.27257e-18	0.0067727	exposure	TRUE	reported	KOA	376471	0.00166083	626.293	2	1	TRUE
rs13022337	G	A	G	A	0.0563481	-0.00673	0.836538	0.8401	FALSE	FALSE	FALSE	ebi-a-GCST006572	2	632609	0.00377	257841	0.0741003	Cognitive performance || id:ebi-a-GCST006572	Cognitive performance	Cognitive performance || ||	TRUE	igd	8.3832e-10	0.00918097	exposure	TRUE	reported	KOA	376471	0.000868342	327.188	2	1	TRUE
rs1346117	A	G	A	G	-0.0705769	0.00401	0.899082	0.94218	FALSE	FALSE	FALSE	ebi-a-GCST006572	11	19223051	0.00636	257841	0.528	Cognitive performance || id:ebi-a-GCST006572	Cognitive performance	Cognitive performance || ||	TRUE	igd	2.00914e-10	0.0110959	exposure	TRUE	reported	KOA	376471	0.000903906	340.6	2	1	TRUE
rs139285724	G	C	G	C	-0.0488759	0.00196	0.224258	0.2075	FALSE	TRUE	FALSE	ebi-a-GCST006572	14	80012228	0.00372	257841	0.598	Cognitive performance || id:ebi-a-GCST006572	Cognitive performance	Cognitive performance || ||	TRUE	igd	2.23563e-09	0.00817365	exposure	TRUE	reported	KOA	376471	0.00083116	313.166	2	1	TRUE
rs139380031	A	C	A	C	-0.0887926	0.00301	0.0468571	0.03061	FALSE	FALSE	FALSE	ebi-a-GCST006572	7	98911827	0.0087	257841	0.729001	Cognitive performance || id:ebi-a-GCST006572	Cognitive performance	Cognitive performance || ||	TRUE	igd	3.43265e-08	0.016092	exposure	TRUE	reported	KOA	376471	0.000704234	265.309	2	1	TRUE
rs1531088	T	C	T	C	-0.0410808	0.00175	0.455829	0.5986	FALSE	FALSE	FALSE	ebi-a-GCST006572	1	219543162	0.00287	257841	0.543	Cognitive performance || id:ebi-a-GCST006572	Cognitive performance	Cognitive performance || ||	TRUE	igd	1.23697e-09	0.00676185	exposure	TRUE	reported	KOA	376471	0.000837231	315.455	2	1	TRUE
rs1593867	G	A	G	A	0.0404364	0.0016	0.294458	0.3639	FALSE	FALSE	FALSE	ebi-a-GCST006572	5	116718695	0.00303	257841	0.597	Cognitive performance || id:ebi-a-GCST006572	Cognitive performance	Cognitive performance || ||	TRUE	igd	4.53503e-08	0.00739423	exposure	TRUE	reported	KOA	376471	0.000679393	255.944	2	1	TRUE
rs16840250	G	A	G	A	0.0588829	-0.00765	0.11676	0.09354	FALSE	FALSE	FALSE	ebi-a-GCST006572	1	240652415	0.0045	257841	0.0894005	Cognitive performance || id:ebi-a-GCST006572	Cognitive performance	Cognitive performance || ||	TRUE	igd	1.79498e-08	0.0104575	exposure	TRUE	reported	KOA	376471	0.000715124	269.415	2	1	TRUE
rs17156699	G	A	G	A	-0.0602713	0.00052	0.10991	0.02891	FALSE	FALSE	FALSE	ebi-a-GCST006572	7	28489651	0.00624	257841	0.933	Cognitive performance || id:ebi-a-GCST006572	Cognitive performance	Cognitive performance || ||	TRUE	igd	3.13848e-08	0.010892	exposure	TRUE	reported	KOA	376471	0.000710759	267.769	2	1	TRUE
rs17763716	C	A	C	A	0.0663272	-0.00482	0.0923529	0.07993	FALSE	FALSE	FALSE	ebi-a-GCST006572	6	7746864	0.00438	257841	0.272	Cognitive performance || id:ebi-a-GCST006572	Cognitive performance	Cognitive performance || ||	TRUE	igd	9.1464e-09	0.0115435	exposure	TRUE	reported	KOA	376471	0.000737532	277.863	2	1	TRUE
rs1800472	A	G	A	G	0.101632	-0.00693	0.0335544	0.02891	FALSE	FALSE	FALSE	ebi-a-GCST006572	19	41847860	0.00951	257841	0.466	Cognitive performance || id:ebi-a-GCST006572	Cognitive performance	Cognitive performance || ||	TRUE	igd	3.06062e-08	0.018352	exposure	TRUE	reported	KOA	376471	0.000669912	252.37	2	1	TRUE
rs2148677	A	G	A	G	-0.0458106	-0.00244	0.41157	0.3844	FALSE	FALSE	FALSE	ebi-a-GCST006572	1	183945388	0.00294	257841	0.407	Cognitive performance || id:ebi-a-GCST006572	Cognitive performance	Cognitive performance || ||	TRUE	igd	2.39332e-11	0.00685813	exposure	TRUE	reported	KOA	376471	0.00101648	383.064	2	1	TRUE
rs227710	G	A	G	A	0.0548846	0.00233	0.172013	0.2245	FALSE	FALSE	FALSE	ebi-a-GCST006572	17	54785960	0.00336	257841	0.487	Cognitive performance || id:ebi-a-GCST006572	Cognitive performance	Cognitive performance || ||	TRUE	igd	6.71506e-10	0.00889157	exposure	TRUE	reported	KOA	376471	0.000858056	323.309	2	1	TRUE
rs2290011	T	G	T	G	0.0826888	0.00317	0.433317	0.3163	FALSE	FALSE	FALSE	ebi-a-GCST006572	4	1746229	0.00302	257841	0.293	Cognitive performance || id:ebi-a-GCST006572	Cognitive performance	Cognitive performance || ||	TRUE	igd	2.37465e-34	0.00676562	exposure	TRUE	reported	KOA	376471	0.00335791	1268.41	2	1	TRUE
rs2716213	G	T	G	T	0.0591126	0.00147	0.414646	0.4014	FALSE	FALSE	FALSE	ebi-a-GCST006572	17	67497563	0.0029	257841	0.611999	Cognitive performance || id:ebi-a-GCST006572	Cognitive performance	Cognitive performance || ||	TRUE	igd	4.68813e-18	0.00682538	exposure	TRUE	reported	KOA	376471	0.00169624	639.665	2	1	TRUE
rs2738293	G	A	G	A	-0.0484658	0.00234	0.27126	0.267	FALSE	FALSE	FALSE	ebi-a-GCST006572	21	18378360	0.00319	257841	0.464	Cognitive performance || id:ebi-a-GCST006572	Cognitive performance	Cognitive performance || ||	TRUE	igd	1.8954e-10	0.00760894	exposure	TRUE	reported	KOA	376471	0.000928665	349.939	2	1	TRUE
rs2829880	T	A	T	A	0.0492563	-0.00095	0.204575	0.1565	FALSE	TRUE	FALSE	ebi-a-GCST006572	21	27088002	0.00353	257841	0.788	Cognitive performance || id:ebi-a-GCST006572	Cognitive performance	Cognitive performance || ||	TRUE	igd	3.08085e-09	0.00831017	exposure	TRUE	reported	KOA	376471	0.000789597	297.494	2	1	TRUE
rs2836904	C	A	C	A	0.0394486	-0.00244	0.367691	0.3197	FALSE	FALSE	FALSE	ebi-a-GCST006572	21	40502513	0.00313	257841	0.436	Cognitive performance || id:ebi-a-GCST006572	Cognitive performance	Cognitive performance || ||	TRUE	igd	1.63365e-08	0.00698589	exposure	TRUE	reported	KOA	376471	0.000723612	272.615	2	1	TRUE
rs28481824	T	C	T	C	0.0394249	-0.00388	0.332863	0.284	FALSE	FALSE	FALSE	ebi-a-GCST006572	16	88326166	0.00303	257841	0.201	Cognitive performance || id:ebi-a-GCST006572	Cognitive performance	Cognitive performance || ||	TRUE	igd	3.05555e-08	0.0071187	exposure	TRUE	reported	KOA	376471	0.000690322	260.064	2	1	TRUE
rs28654978	C	T	C	T	0.0396793	-0.00106	0.321007	0.2517	FALSE	FALSE	FALSE	ebi-a-GCST006572	4	83244449	0.00333	257841	0.749	Cognitive performance || id:ebi-a-GCST006572	Cognitive performance	Cognitive performance || ||	TRUE	igd	3.36969e-08	0.0071869	exposure	TRUE	reported	KOA	376471	0.000686338	258.562	2	1	TRUE
rs2876049	G	A	G	A	-0.0420912	-0.00379	0.465476	0.5034	FALSE	FALSE	FALSE	ebi-a-GCST006572	20	6654029	0.00286	257841	0.185	Cognitive performance || id:ebi-a-GCST006572	Cognitive performance	Cognitive performance || ||	TRUE	igd	4.70468e-10	0.00675767	exposure	TRUE	reported	KOA	376471	0.000881611	332.192	2	1	TRUE
rs35049177	A	G	A	G	0.0581811	-0.00309	0.349265	0.4133	FALSE	FALSE	FALSE	ebi-a-GCST006572	19	2162128	0.00293	257841	0.292	Cognitive performance || id:ebi-a-GCST006572	Cognitive performance	Cognitive performance || ||	TRUE	igd	1.60879e-16	0.00705385	exposure	TRUE	reported	KOA	376471	0.0015387	580.164	2	1	TRUE
rs3814119	C	T	C	T	0.0377535	0.00434	0.58306	0.4609	FALSE	FALSE	FALSE	ebi-a-GCST006572	9	129462901	0.00287	257841	0.131	Cognitive performance || id:ebi-a-GCST006572	Cognitive performance	Cognitive performance || ||	TRUE	igd	3.56221e-08	0.00685021	exposure	TRUE	reported	KOA	376471	0.000692997	261.073	2	1	TRUE
rs4336963	C	T	C	T	0.0467288	-0.00122	0.731021	0.7262	FALSE	FALSE	FALSE	ebi-a-GCST006572	10	115107210	0.00318	257841	0.702	Cognitive performance || id:ebi-a-GCST006572	Cognitive performance	Cognitive performance || ||	TRUE	igd	7.91425e-10	0.00760234	exposure	TRUE	reported	KOA	376471	0.000858712	323.556	2	1	TRUE
rs4486004	T	G	T	G	-0.0455739	-0.00668	0.227025	0.25	FALSE	FALSE	FALSE	ebi-a-GCST006572	6	26167710	0.00342	257841	0.0509003	Cognitive performance || id:ebi-a-GCST006572	Cognitive performance	Cognitive performance || ||	TRUE	igd	1.60705e-08	0.00806658	exposure	TRUE	reported	KOA	376471	0.000728956	274.63	2	1	TRUE
rs4793830	G	T	G	T	-0.0402614	-0.00894	0.393144	0.4473	FALSE	FALSE	FALSE	ebi-a-GCST006572	17	54858674	0.00288	257841	0.00190999	Cognitive performance || id:ebi-a-GCST006572	Cognitive performance	Cognitive performance || ||	TRUE	igd	8.28934e-09	0.00698684	exposure	TRUE	reported	KOA	376471	0.000773473	291.414	2	1	TRUE
rs56382647	T	G	T	G	0.0655294	-0.0045	0.129308	0.04932	FALSE	FALSE	FALSE	ebi-a-GCST006572	8	42243978	0.00613	257841	0.463	Cognitive performance || id:ebi-a-GCST006572	Cognitive performance	Cognitive performance || ||	TRUE	igd	4.73369e-11	0.00996026	exposure	TRUE	reported	KOA	376471	0.000966924	364.369	2	1	TRUE
rs59747718	A	T	A	T	-0.0858231	-0.00359	0.0611079	0.06803	FALSE	TRUE	FALSE	ebi-a-GCST006572	3	135875379	0.00583	257841	0.538	Cognitive performance || id:ebi-a-GCST006572	Cognitive performance	Cognitive performance || ||	TRUE	igd	1.6305e-09	0.0142306	exposure	TRUE	reported	KOA	376471	0.000845184	318.455	2	1	TRUE
rs6066114	C	T	C	T	0.0390616	0.0031	0.410087	0.3452	FALSE	FALSE	FALSE	ebi-a-GCST006572	20	45544504	0.00299	257841	0.3	Cognitive performance || id:ebi-a-GCST006572	Cognitive performance	Cognitive performance || ||	TRUE	igd	1.17614e-08	0.00684913	exposure	TRUE	reported	KOA	376471	0.000738234	278.128	2	1	TRUE
rs62016946	G	C	G	C	0.0452162	-0.00285	0.303539	0.3895	FALSE	TRUE	FALSE	ebi-a-GCST006572	15	50724135	0.00298	257841	0.34	Cognitive performance || id:ebi-a-GCST006572	Cognitive performance	Cognitive performance || ||	TRUE	igd	6.66623e-10	0.00732387	exposure	TRUE	reported	KOA	376471	0.000864429	325.712	2	1	TRUE
rs62070644	T	G	T	G	-0.0553633	-0.01073	0.283702	0.2908	FALSE	FALSE	FALSE	ebi-a-GCST006572	17	29173948	0.00322	257841	0.000843995	Cognitive performance || id:ebi-a-GCST006572	Cognitive performance	Cognitive performance || ||	TRUE	igd	1.96291e-13	0.0075311	exposure	TRUE	reported	KOA	376471	0.00124575	469.57	2	1	TRUE
rs62207503	T	C	T	C	0.0714726	-0.0037	0.0717598	0.05102	FALSE	FALSE	FALSE	ebi-a-GCST006572	20	31597323	0.00685	257841	0.589	Cognitive performance || id:ebi-a-GCST006572	Cognitive performance	Cognitive performance || ||	TRUE	igd	3.68595e-08	0.0129826	exposure	TRUE	reported	KOA	376471	0.000680535	256.375	2	1	TRUE
rs62620231	T	G	T	G	0.0880192	0.00459	0.0547896	0.02041	FALSE	FALSE	FALSE	ebi-a-GCST006572	19	10223092	0.00914	257841	0.615	Cognitive performance || id:ebi-a-GCST006572	Cognitive performance	Cognitive performance || ||	TRUE	igd	2.10853e-09	0.0146963	exposure	TRUE	reported	KOA	376471	0.000802438	302.336	2	1	TRUE
rs6485998	C	T	C	T	-0.0409903	-0.00422	0.627456	0.6071	FALSE	FALSE	FALSE	ebi-a-GCST006572	11	49640718	0.00295	257841	0.152	Cognitive performance || id:ebi-a-GCST006572	Cognitive performance	Cognitive performance || ||	TRUE	igd	3.59211e-09	0.00694521	exposure	TRUE	reported	KOA	376471	0.000785512	295.954	2	1	TRUE
rs6508226	G	A	G	A	-0.0511943	-0.00778	0.170176	0.1054	FALSE	FALSE	FALSE	ebi-a-GCST006572	18	50845176	0.0047	257841	0.0976	Cognitive performance || id:ebi-a-GCST006572	Cognitive performance	Cognitive performance || ||	TRUE	igd	1.33586e-08	0.00901083	exposure	TRUE	reported	KOA	376471	0.000740214	278.874	2	1	TRUE
rs6928965	G	A	G	A	0.0722043	-0.00112	0.842618	0.8724	FALSE	FALSE	FALSE	ebi-a-GCST006572	6	6894948	0.00438	257841	0.799	Cognitive performance || id:ebi-a-GCST006572	Cognitive performance	Cognitive performance || ||	TRUE	igd	1.24051e-14	0.00936283	exposure	TRUE	reported	KOA	376471	0.00138274	521.281	2	1	TRUE
rs6954410	T	C	T	C	0.0456057	0.00251	0.357991	0.3299	FALSE	FALSE	FALSE	ebi-a-GCST006572	7	95799980	0.00298	257841	0.399	Cognitive performance || id:ebi-a-GCST006572	Cognitive performance	Cognitive performance || ||	TRUE	igd	7.17299e-11	0.00699799	exposure	TRUE	reported	KOA	376471	0.000956052	360.268	2	1	TRUE
rs7139122	A	G	A	G	-0.163607	0.0001	0.0202285	0.01531	FALSE	FALSE	FALSE	ebi-a-GCST006572	12	53566790	0.01422	257841	0.995	Cognitive performance || id:ebi-a-GCST006572	Cognitive performance	Cognitive performance || ||	TRUE	igd	3.85745e-11	0.0247535	exposure	TRUE	reported	KOA	376471	0.00106102	399.864	2	1	TRUE
rs73138610	G	C	G	C	-0.055164	0.00474	0.178689	0.1412	FALSE	TRUE	FALSE	ebi-a-GCST006572	3	99683653	0.00364	257841	0.193	Cognitive performance || id:ebi-a-GCST006572	Cognitive performance	Cognitive performance || ||	TRUE	igd	5.3438e-10	0.008885	exposure	TRUE	reported	KOA	376471	0.000893196	336.561	2	1	TRUE
rs7571789	C	T	C	T	-0.055681	0.00083	0.574489	0.5289	FALSE	FALSE	FALSE	ebi-a-GCST006572	2	70714793	0.00286	257841	0.770999	Cognitive performance || id:ebi-a-GCST006572	Cognitive performance	Cognitive performance || ||	TRUE	igd	2.52522e-16	0.00679526	exposure	TRUE	reported	KOA	376471	0.00151578	571.511	2	1	TRUE
rs75764801	G	C	G	C	0.0779343	0.01267	0.0677788	0.01531	FALSE	TRUE	FALSE	ebi-a-GCST006572	5	137358754	0.00944	257841	0.18	Cognitive performance || id:ebi-a-GCST006572	Cognitive performance	Cognitive performance || ||	TRUE	igd	4.72128e-09	0.0133068	exposure	TRUE	reported	KOA	376471	0.000767538	289.176	2	1	TRUE
rs759493	T	C	T	C	-0.0369323	0.00761	0.481448	0.5935	FALSE	FALSE	FALSE	ebi-a-GCST006572	17	70036558	0.00291	257841	0.00886993	Cognitive performance || id:ebi-a-GCST006572	Cognitive performance	Cognitive performance || ||	TRUE	igd	4.42497e-08	0.0067481	exposure	TRUE	reported	KOA	376471	0.000681058	256.572	2	1	TRUE
rs7651066	C	G	C	G	0.0390146	0.00134	0.610586	0.6905	FALSE	TRUE	FALSE	ebi-a-GCST006572	3	34653658	0.00306	257841	0.660999	Cognitive performance || id:ebi-a-GCST006572	Cognitive performance	Cognitive performance || ||	TRUE	igd	1.63249e-08	0.00690887	exposure	TRUE	reported	KOA	376471	0.00072384	272.701	2	1	TRUE
rs77548871	C	G	C	G	0.07317	0.00447	0.0869038	0.03061	FALSE	TRUE	FALSE	ebi-a-GCST006572	1	154988533	0.00706	257841	0.526	Cognitive performance || id:ebi-a-GCST006572	Cognitive performance	Cognitive performance || ||	TRUE	igd	6.40678e-10	0.0118396	exposure	TRUE	reported	KOA	376471	0.000849672	320.147	2	1	TRUE
rs78632920	T	G	T	G	0.0667342	-0.00687	0.0820183	0.09354	FALSE	FALSE	FALSE	ebi-a-GCST006572	2	220026370	0.00507	257841	0.175	Cognitive performance || id:ebi-a-GCST006572	Cognitive performance	Cognitive performance || ||	TRUE	igd	4.0894e-08	0.0121624	exposure	TRUE	reported	KOA	376471	0.000670613	252.634	2	1	TRUE
rs7869550	G	A	G	A	-0.044435	-0.00562	0.227605	0.1939	FALSE	FALSE	FALSE	ebi-a-GCST006572	9	119134796	0.00358	257841	0.116	Cognitive performance || id:ebi-a-GCST006572	Cognitive performance	Cognitive performance || ||	TRUE	igd	3.926e-08	0.0080877	exposure	TRUE	reported	KOA	376471	0.000694227	261.537	2	1	TRUE
rs7937898	G	T	G	T	-0.0392274	-0.00924	0.434428	0.4745	FALSE	FALSE	FALSE	ebi-a-GCST006572	11	12703561	0.00286	257841	0.00122	Cognitive performance || id:ebi-a-GCST006572	Cognitive performance	Cognitive performance || ||	TRUE	igd	8.08072e-09	0.00680233	exposure	TRUE	reported	KOA	376471	0.000756162	284.887	2	1	TRUE
rs7941828	T	C	T	C	-0.0402439	-0.0056	0.307834	0.3622	FALSE	FALSE	FALSE	ebi-a-GCST006572	11	30430331	0.00297	257841	0.0592994	Cognitive performance || id:ebi-a-GCST006572	Cognitive performance	Cognitive performance || ||	TRUE	igd	3.57306e-08	0.00730281	exposure	TRUE	reported	KOA	376471	0.000690171	260.008	2	1	TRUE
rs7977132	A	G	A	G	0.0771365	-0.0069	0.196166	0.1565	FALSE	FALSE	FALSE	ebi-a-GCST006572	12	23936398	0.00388	257841	0.0752004	Cognitive performance || id:ebi-a-GCST006572	Cognitive performance	Cognitive performance || ||	TRUE	igd	6.31103e-20	0.00844049	exposure	TRUE	reported	KOA	376471	0.00187646	707.758	2	1	TRUE
rs8015712	T	C	T	C	0.0416112	-0.01234	0.331186	0.2568	FALSE	FALSE	FALSE	ebi-a-GCST006572	14	103895840	0.00333	257841	0.00021	Cognitive performance || id:ebi-a-GCST006572	Cognitive performance	Cognitive performance || ||	TRUE	igd	6.16084e-09	0.00715912	exposure	TRUE	reported	KOA	376471	0.000767057	288.995	2	1	TRUE
rs961500	T	C	T	C	0.0484909	-0.00924	0.186563	0.09864	FALSE	FALSE	FALSE	ebi-a-GCST006572	22	45339110	0.00465	257841	0.0470002	Cognitive performance || id:ebi-a-GCST006572	Cognitive performance	Cognitive performance || ||	TRUE	igd	1.87936e-08	0.00862405	exposure	TRUE	reported	KOA	376471	0.000713674	268.868	2	1	TRUE
rs999318	T	C	T	C	0.0423117	-0.00105	0.72881	0.7228	FALSE	FALSE	FALSE	ebi-a-GCST006572	4	166650205	0.00318	257841	0.742	Cognitive performance || id:ebi-a-GCST006572	Cognitive performance	Cognitive performance || ||	TRUE	igd	2.48645e-08	0.00759061	exposure	TRUE	reported	KOA	376471	0.000707683	266.609	2	1	TRUE

## Sheet: Intelligence-BMI
SNP	effect_allele.exposure	other_allele.exposure	effect_allele.outcome	other_allele.outcome	beta.exposure	beta.outcome	eaf.exposure	eaf.outcome	remove	palindromic	ambiguous	id.outcome	chr	pos	se.outcome	samplesize.outcome	pval.outcome	outcome	originalname.outcome	outcome.deprecated	mr_keep.outcome	data_source.outcome	chr.exposure	se.exposure	pos.exposure	samplesize.exposure	pval.exposure	id.exposure	exposure	mr_keep.exposure	pval_origin.exposure	data_source.exposure	R2	F	action	SNP_index	mr_keep
rs10189912	G	A	G	A	0.0193366	-0.0048		0.325	FALSE	FALSE	FALSE	BMI	2	144162609	0.0037	235934	0.1945	Body mass index || id:ieu-a-2	Body mass index	Body mass index || ||	TRUE	igd	2	0.00285285	144162609	269867	1.21899e-11	Intelligence	Intelligence || id:ebi-a-GCST006250	TRUE	reported	igd	0.000170207	45.9409	2	1	TRUE
rs10779271	G	A	G	A	-0.0163751	-0.0023		0.3362	FALSE	FALSE	FALSE	BMI	1	216832989	0.0039	236169	0.5554	Body mass index || id:ieu-a-2	Body mass index	Body mass index || ||	TRUE	igd	1	0.00292517	216832989	269867	2.173e-08	Intelligence	Intelligence || id:ebi-a-GCST006250	TRUE	reported	igd	0.000116109	31.3374	2	1	TRUE
rs10917152	T	C	T	C	0.0242133	-0.0091		0.1034	FALSE	FALSE	FALSE	BMI	1	22425642	0.0055	234822	0.0980189	Body mass index || id:ieu-a-2	Body mass index	Body mass index || ||	TRUE	igd	1	0.00404905	22425642	269867	2.227e-09	Intelligence	Intelligence || id:ebi-a-GCST006250	TRUE	reported	igd	0.000132493	35.7601	2	1	TRUE
rs11076962	C	T	C	T	-0.0169362	0.0016		0.2833	FALSE	FALSE	FALSE	BMI	16	5811367	0.004	235974	0.6892	Body mass index || id:ieu-a-2	Body mass index	Body mass index || ||	TRUE	igd	16	0.00304171	5811367	269867	2.57401e-08	Intelligence	Intelligence || id:ebi-a-GCST006250	TRUE	reported	igd	0.000114867	31.0022	2	1	TRUE
rs1145123	C	T	C	T	-0.0205566	0.0066		0.4583	FALSE	FALSE	FALSE	BMI	5	111026598	0.0037	234688	0.0744595	Body mass index || id:ieu-a-2	Body mass index	Body mass index || ||	TRUE	igd	5	0.00277156	111026598	269867	1.19812e-13	Intelligence	Intelligence || id:ebi-a-GCST006250	TRUE	reported	igd	0.000203805	55.0112	2	1	TRUE
rs11623436	T	C	T	C	-0.0157743	-0.0078		0.4333	FALSE	FALSE	FALSE	BMI	14	37045492	0.0037	235806	0.0350203	Body mass index || id:ieu-a-2	Body mass index	Body mass index || ||	TRUE	igd	14	0.00275005	37045492	269867	9.70197e-09	Intelligence	Intelligence || id:ebi-a-GCST006250	TRUE	reported	igd	0.000121904	32.9015	2	1	TRUE
rs11720523	A	C	A	C	0.0183255	-0.0004		0.3667	FALSE	FALSE	FALSE	BMI	3	71545170	0.0036	236088	0.9115	Body mass index || id:ieu-a-2	Body mass index	Body mass index || ||	TRUE	igd	3	0.00277323	71545170	269867	3.88866e-11	Intelligence	Intelligence || id:ebi-a-GCST006250	TRUE	reported	igd	0.000161778	43.6653	2	1	TRUE
rs12026245	A	G	A	G	-0.01786	0.0053		0.5083	FALSE	FALSE	FALSE	BMI	1	103591465	0.0036	236029	0.141	Body mass index || id:ieu-a-2	Body mass index	Body mass index || ||	TRUE	igd	1	0.00272963	103591465	269867	6.04923e-11	Intelligence	Intelligence || id:ebi-a-GCST006250	TRUE	reported	igd	0.000158612	42.8107	2	1	TRUE
rs12035012	A	C	A	C	-0.0269917	-0.0001		0.2167	FALSE	FALSE	FALSE	BMI	1	41750648	0.0043	236168	0.9814	Body mass index || id:ieu-a-2	Body mass index	Body mass index || ||	TRUE	igd	1	0.00331228	41750648	269867	3.67536e-16	Intelligence	Intelligence || id:ebi-a-GCST006250	TRUE	reported	igd	0.000246008	66.4054	2	1	TRUE
rs12470949	C	T	C	T	0.0171675	-0.0064		0.7333	FALSE	FALSE	FALSE	BMI	2	23934816	0.004	236085	0.1096	Body mass index || id:ieu-a-2	Body mass index	Body mass index || ||	TRUE	igd	2	0.00302085	23934816	269867	1.323e-08	Intelligence	Intelligence || id:ebi-a-GCST006250	TRUE	reported	igd	0.000119661	32.2963	2	1	TRUE
rs12646225	T	C	T	C	0.0251275	-0.009		0.125	FALSE	FALSE	FALSE	BMI	4	696848	0.0064	192923	0.1596	Body mass index || id:ieu-a-2	Body mass index	Body mass index || ||	TRUE	igd	4	0.00421532	696848	269867	2.50501e-09	Intelligence	Intelligence || id:ebi-a-GCST006250	TRUE	reported	igd	0.000131653	35.5332	2	1	TRUE
rs1280049	C	A	C	A	-0.0149926	0.0056		0.5833	FALSE	FALSE	FALSE	BMI	6	76536333	0.0029	338960	0.0537799	Body mass index || id:ieu-a-2	Body mass index	Body mass index || ||	TRUE	igd	6	0.00272891	76536333	269867	3.91904e-08	Intelligence	Intelligence || id:ebi-a-GCST006250	TRUE	reported	igd	0.000111835	30.1837	2	1	TRUE
rs12886584	C	T	C	T	-0.0205172	0.0019		0.1667	FALSE	FALSE	FALSE	BMI	14	41081973	0.0046	236060	0.679599	Body mass index || id:ieu-a-2	Body mass index	Body mass index || ||	TRUE	igd	14	0.0035738	41081973	269867	9.41196e-09	Intelligence	Intelligence || id:ebi-a-GCST006250	TRUE	reported	igd	0.000122116	32.9589	2	1	TRUE
rs13223152	G	A	G	A	-0.0176446	0.0017		0.4583	FALSE	FALSE	FALSE	BMI	7	69948241	0.0037	235637	0.6459	Body mass index || id:ieu-a-2	Body mass index	Body mass index || ||	TRUE	igd	7	0.00278394	69948241	269867	2.33502e-10	Intelligence	Intelligence || id:ebi-a-GCST006250	TRUE	reported	igd	0.00014883	40.1699	2	1	TRUE
rs13253386	G	T	G	T	0.0201329	0.0036		0.5	FALSE	FALSE	FALSE	BMI	8	14002020	0.0036	235967	0.3173	Body mass index || id:ieu-a-2	Body mass index	Body mass index || ||	TRUE	igd	8	0.00274814	14002020	269867	2.37192e-13	Intelligence	Intelligence || id:ebi-a-GCST006250	TRUE	reported	igd	0.000198838	53.67	2	1	TRUE
rs1362739	A	C	A	C	0.0209452	0.0015		0.5167	FALSE	FALSE	FALSE	BMI	7	133430934	0.0036	236174	0.676901	Body mass index || id:ieu-a-2	Body mass index	Body mass index || ||	TRUE	igd	7	0.00273365	133430934	269867	1.82516e-14	Intelligence	Intelligence || id:ebi-a-GCST006250	TRUE	reported	igd	0.00021749	58.7057	2	1	TRUE
rs144246	A	G	A	G	0.0154911	-0.0052		0.45	FALSE	FALSE	FALSE	BMI	4	17259908	0.0037	236159	0.1599	Body mass index || id:ieu-a-2	Body mass index	Body mass index || ||	TRUE	igd	4	0.00283979	17259908	269867	4.90795e-08	Intelligence	Intelligence || id:ebi-a-GCST006250	TRUE	reported	igd	0.000110254	29.757	2	1	TRUE
rs166820	A	G	A	G	0.0243341	-0.0028		0.1667	FALSE	FALSE	FALSE	BMI	5	89353210	0.0049	236183	0.5677	Body mass index || id:ieu-a-2	Body mass index	Body mass index || ||	TRUE	igd	5	0.00359918	89353210	269867	1.36899e-11	Intelligence	Intelligence || id:ebi-a-GCST006250	TRUE	reported	igd	0.000169356	45.7109	2	1	TRUE
rs17002025	A	G	A	G	0.0255982	-0.0062		0.1083	FALSE	FALSE	FALSE	BMI	19	12530177	0.0069	222664	0.3689	Body mass index || id:ieu-a-2	Body mass index	Body mass index || ||	TRUE	igd	19	0.0042614	12530177	269867	1.88799e-09	Intelligence	Intelligence || id:ebi-a-GCST006250	TRUE	reported	igd	0.000133692	36.0837	2	1	TRUE
rs17106817	C	T	C	T	-0.0169111	-0.0037		0.2667	FALSE	FALSE	FALSE	BMI	14	69716957	0.0042	235461	0.3783	Body mass index || id:ieu-a-2	Body mass index	Body mass index || ||	TRUE	igd	14	0.0030247	69716957	269867	2.25502e-08	Intelligence	Intelligence || id:ebi-a-GCST006250	TRUE	reported	igd	0.000115819	31.2591	2	1	TRUE
rs1727307	G	A	G	A	-0.0178169	-0.0063		0.6545	FALSE	FALSE	FALSE	BMI	12	123575742	0.0046	181815	0.1708	Body mass index || id:ieu-a-2	Body mass index	Body mass index || ||	TRUE	igd	12	0.00300657	123575742	269867	3.095e-09	Intelligence	Intelligence || id:ebi-a-GCST006250	TRUE	reported	igd	0.000130111	35.1171	2	1	TRUE
rs17698176	G	T	G	T	0.0201149	-0.0001		0.2667	FALSE	FALSE	FALSE	BMI	17	44819595	0.0053	206162	0.9849	Body mass index || id:ieu-a-2	Body mass index	Body mass index || ||	TRUE	igd	17	0.00356648	44819595	269867	1.702e-08	Intelligence	Intelligence || id:ebi-a-GCST006250	TRUE	reported	igd	0.000117857	31.8092	2	1	TRUE
rs1906252	A	C	A	C	0.0316616	-0.0093		0.5	FALSE	FALSE	FALSE	BMI	6	98550289	0.0036	236080	0.00978498	Body mass index || id:ieu-a-2	Body mass index	Body mass index || ||	TRUE	igd	6	0.0027415	98550289	269867	7.47653e-31	Intelligence	Intelligence || id:ebi-a-GCST006250	TRUE	reported	igd	0.000493998	133.379	2	1	TRUE
rs1962047	A	G	A	G	-0.0195327	0.0039		0.45	FALSE	FALSE	FALSE	BMI	12	58292707	0.0037	236154	0.2919	Body mass index || id:ieu-a-2	Body mass index	Body mass index || ||	TRUE	igd	12	0.00286277	58292707	269867	8.89201e-12	Intelligence	Intelligence || id:ebi-a-GCST006250	TRUE	reported	igd	0.000172475	46.5531	2	1	TRUE
rs1972860	A	G	A	G	-0.0175561	0.0038		0.25	FALSE	FALSE	FALSE	BMI	4	94579640	0.004	235737	0.3421	Body mass index || id:ieu-a-2	Body mass index	Body mass index || ||	TRUE	igd	4	0.00293041	94579640	269867	2.09098e-09	Intelligence	Intelligence || id:ebi-a-GCST006250	TRUE	reported	igd	0.000132982	35.8919	2	1	TRUE
rs2071407	C	T	C	T	0.0219741	-0.0103		0.7167	FALSE	FALSE	FALSE	BMI	14	103987140	0.0039	235989	0.00826609	Body mass index || id:ieu-a-2	Body mass index	Body mass index || ||	TRUE	igd	14	0.00285898	103987140	269867	1.51915e-14	Intelligence	Intelligence || id:ebi-a-GCST006250	TRUE	reported	igd	0.000218854	59.074	2	1	TRUE
rs2072490	T	C	T	C	0.0169959	-0.0078		0.4741	FALSE	FALSE	FALSE	BMI	19	18257750	0.0042	181364	0.0632907	Body mass index || id:ieu-a-2	Body mass index	Body mass index || ||	TRUE	igd	19	0.00274481	18257750	269867	5.93007e-10	Intelligence	Intelligence || id:ebi-a-GCST006250	TRUE	reported	igd	0.000142054	38.3407	2	1	TRUE
rs2268894	T	C	T	C	0.0207848	0		0.575	FALSE	FALSE	FALSE	BMI	2	162856148	0.0036	235911	1	Body mass index || id:ieu-a-2	Body mass index	Body mass index || ||	TRUE	igd	2	0.00274858	162856148	269867	3.98199e-14	Intelligence	Intelligence || id:ebi-a-GCST006250	TRUE	reported	igd	0.000211852	57.1836	2	1	TRUE
rs2309812	T	C	T	C	0.0228352	-0.0076		0.3583	FALSE	FALSE	FALSE	BMI	2	100869702	0.0037	236065	0.0399696	Body mass index || id:ieu-a-2	Body mass index	Body mass index || ||	TRUE	igd	2	0.00284479	100869702	269867	9.95405e-16	Intelligence	Intelligence || id:ebi-a-GCST006250	TRUE	reported	igd	0.000238702	64.4327	2	1	TRUE
rs2393967	C	A	C	A	0.0187089	-0.0119		0.3667	FALSE	FALSE	FALSE	BMI	10	65133156	0.004	236175	0.00293002	Body mass index || id:ieu-a-2	Body mass index	Body mass index || ||	TRUE	igd	10	0.00296262	65133156	269867	2.69501e-10	Intelligence	Intelligence || id:ebi-a-GCST006250	TRUE	reported	igd	0.000147751	39.8787	2	1	TRUE
rs2558096	G	T	G	T	0.0156318	-0.0023		0.5917	FALSE	FALSE	FALSE	BMI	2	137531830	0.0037	235940	0.5342	Body mass index || id:ieu-a-2	Body mass index	Body mass index || ||	TRUE	igd	2	0.00277356	137531830	269867	1.737e-08	Intelligence	Intelligence || id:ebi-a-GCST006250	TRUE	reported	igd	0.000117691	31.7643	2	1	TRUE
rs2647995	C	T	C	T	0.0197491	0.0094		0.3083	FALSE	FALSE	FALSE	BMI	16	51577196	0.0041	235855	0.0218701	Body mass index || id:ieu-a-2	Body mass index	Body mass index || ||	TRUE	igd	16	0.00304395	51577196	269867	8.6836e-11	Intelligence	Intelligence || id:ebi-a-GCST006250	TRUE	reported	igd	0.000155956	42.0936	2	1	TRUE
rs2836921	A	G	A	G	0.0203465	-0.006		0.3667	FALSE	FALSE	FALSE	BMI	21	40516070	0.004	235328	0.1336	Body mass index || id:ieu-a-2	Body mass index	Body mass index || ||	TRUE	igd	21	0.00296293	40516070	269867	6.53732e-12	Intelligence	Intelligence || id:ebi-a-GCST006250	TRUE	reported	igd	0.000174707	47.1556	2	1	TRUE
rs287879	G	A	G	A	0.0188666	0.002		0.275	FALSE	FALSE	FALSE	BMI	6	157143339	0.0041	235517	0.6257	Body mass index || id:ieu-a-2	Body mass index	Body mass index || ||	TRUE	igd	6	0.00307475	157143339	269867	8.46896e-10	Intelligence	Intelligence || id:ebi-a-GCST006250	TRUE	reported	igd	0.000139495	37.65	2	1	TRUE
rs2920940	C	T	C	T	0.0247422	0.0026		0.7	FALSE	FALSE	FALSE	BMI	8	93180965	0.0045	236024	0.5634	Body mass index || id:ieu-a-2	Body mass index	Body mass index || ||	TRUE	igd	8	0.00325171	93180965	269867	2.75931e-14	Intelligence	Intelligence || id:ebi-a-GCST006250	TRUE	reported	igd	0.000214491	57.8962	2	1	TRUE
rs2955280	T	C	T	C	-0.0149147	0.0009		0.5417	FALSE	FALSE	FALSE	BMI	2	44116836	0.0036	236043	0.8026	Body mass index || id:ieu-a-2	Body mass index	Body mass index || ||	TRUE	igd	2	0.00273413	44116836	269867	4.90004e-08	Intelligence	Intelligence || id:ebi-a-GCST006250	TRUE	reported	igd	0.000110254	29.7569	2	1	TRUE
rs297578	A	G	A	G	0.0181036	-0.0015		0.675	FALSE	FALSE	FALSE	BMI	2	157355078	0.004	235895	0.7077	Body mass index || id:ieu-a-2	Body mass index	Body mass index || ||	TRUE	igd	2	0.00300674	157355078	269867	1.72799e-09	Intelligence	Intelligence || id:ebi-a-GCST006250	TRUE	reported	igd	0.000134317	36.2522	2	1	TRUE
rs34316	C	A	C	A	-0.021049	-0.0017		0.6	FALSE	FALSE	FALSE	BMI	5	88015545	0.0036	236178	0.6368	Body mass index || id:ieu-a-2	Body mass index	Body mass index || ||	TRUE	igd	5	0.00276743	88015545	269867	2.81773e-14	Intelligence	Intelligence || id:ebi-a-GCST006250	TRUE	reported	igd	0.000214322	57.8504	2	1	TRUE
rs36033	C	T	C	T	-0.0159685	0.0089		0.4583	FALSE	FALSE	FALSE	BMI	5	60960727	0.0036	236137	0.0134301	Body mass index || id:ieu-a-2	Body mass index	Body mass index || ||	TRUE	igd	5	0.0027878	60960727	269867	1.017e-08	Intelligence	Intelligence || id:ebi-a-GCST006250	TRUE	reported	igd	0.000121563	32.8097	2	1	TRUE
rs405321	A	G	A	G	-0.0164324	0.0034		0.3	FALSE	FALSE	FALSE	BMI	5	113941714	0.004	236170	0.3953	Body mass index || id:ieu-a-2	Body mass index	Body mass index || ||	TRUE	igd	5	0.00297473	113941714	269867	3.31803e-08	Intelligence	Intelligence || id:ebi-a-GCST006250	TRUE	reported	igd	0.00011306	30.5143	2	1	TRUE
rs4463213	A	G	A	G	0.0190655	0.0035		0.5	FALSE	FALSE	FALSE	BMI	5	139545748	0.0037	234863	0.3442	Body mass index || id:ieu-a-2	Body mass index	Body mass index || ||	TRUE	igd	5	0.00273223	139545748	269867	3.004e-12	Intelligence	Intelligence || id:ebi-a-GCST006250	TRUE	reported	igd	0.000180399	48.6921	2	1	TRUE
rs4667954	C	T	C	T	-0.0173153	0.0021		0.2667	FALSE	FALSE	FALSE	BMI	2	163966501	0.0041	235943	0.608501	Body mass index || id:ieu-a-2	Body mass index	Body mass index || ||	TRUE	igd	2	0.00303778	163966501	269867	1.20099e-08	Intelligence	Intelligence || id:ebi-a-GCST006250	TRUE	reported	igd	0.000120378	32.4896	2	1	TRUE
rs4821995	G	A	G	A	-0.0159991	0.0089		0.7	FALSE	FALSE	FALSE	BMI	22	41461836	0.0039	235829	0.02249	Body mass index || id:ieu-a-2	Body mass index	Body mass index || ||	TRUE	igd	22	0.00287495	41461836	269867	2.61601e-08	Intelligence	Intelligence || id:ebi-a-GCST006250	TRUE	reported	igd	0.000114744	30.969	2	1	TRUE
rs4852252	C	T	C	T	0.0207869	-0.0022		0.6417	FALSE	FALSE	FALSE	BMI	2	71539301	0.0037	234813	0.5521	Body mass index || id:ieu-a-2	Body mass index	Body mass index || ||	TRUE	igd	2	0.00274741	71539301	269867	3.83531e-14	Intelligence	Intelligence || id:ebi-a-GCST006250	TRUE	reported	igd	0.000212076	57.2439	2	1	TRUE
rs566237	G	A	G	A	0.0187161	0.008		0.25	FALSE	FALSE	FALSE	BMI	6	11543342	0.0039	235900	0.0402402	Body mass index || id:ieu-a-2	Body mass index	Body mass index || ||	TRUE	igd	6	0.0029354	11543342	269867	1.81698e-10	Intelligence	Intelligence || id:ebi-a-GCST006250	TRUE	reported	igd	0.000150619	40.653	2	1	TRUE
rs5750830	A	C	A	C	0.0228911	0.0105		0.7917	FALSE	FALSE	FALSE	BMI	22	39840828	0.0042	236016	0.01242	Body mass index || id:ieu-a-2	Body mass index	Body mass index || ||	TRUE	igd	22	0.00312677	39840828	269867	2.45923e-13	Intelligence	Intelligence || id:ebi-a-GCST006250	TRUE	reported	igd	0.000198566	53.5967	2	1	TRUE
rs600806	A	G	A	G	-0.0192927	-0.0069		0.675	FALSE	FALSE	FALSE	BMI	1	109840629	0.0035	322297	0.0467401	Body mass index || id:ieu-a-2	Body mass index	Body mass index || ||	TRUE	igd	1	0.003076	109840629	269867	3.571e-10	Intelligence	Intelligence || id:ebi-a-GCST006250	TRUE	reported	igd	0.000145747	39.3378	2	1	TRUE
rs6508220	G	A	G	A	0.022748	-0.0014		0.4224	FALSE	FALSE	FALSE	BMI	18	50831176	0.0042	181679	0.738901	Body mass index || id:ieu-a-2	Body mass index	Body mass index || ||	TRUE	igd	18	0.00273743	50831176	269867	9.56093e-17	Intelligence	Intelligence || id:ebi-a-GCST006250	TRUE	reported	igd	0.000255823	69.0553	2	1	TRUE
rs6535809	G	A	G	A	-0.0196475	0.0048		0.5	FALSE	FALSE	FALSE	BMI	4	152592933	0.0036	230201	0.1824	Body mass index || id:ieu-a-2	Body mass index	Body mass index || ||	TRUE	igd	4	0.00273414	152592933	269867	6.64967e-13	Intelligence	Intelligence || id:ebi-a-GCST006250	TRUE	reported	igd	0.000191311	51.6381	2	1	TRUE
rs6539284	C	T	C	T	0.0194809	-0.0003		0.4333	FALSE	FALSE	FALSE	BMI	12	79592680	0.0037	236172	0.9354	Body mass index || id:ieu-a-2	Body mass index	Body mass index || ||	TRUE	igd	12	0.00282741	79592680	269867	5.56288e-12	Intelligence	Intelligence || id:ebi-a-GCST006250	TRUE	reported	igd	0.000175879	47.472	2	1	TRUE
rs6668048	T	C	T	C	-0.021458	0.0085		0.475	FALSE	FALSE	FALSE	BMI	1	96199657	0.0037	235316	0.0215998	Body mass index || id:ieu-a-2	Body mass index	Body mass index || ||	TRUE	igd	1	0.0027342	96199657	269867	4.24033e-15	Intelligence	Intelligence || id:ebi-a-GCST006250	TRUE	reported	igd	0.000228176	61.5906	2	1	TRUE
rs6770622	A	G	A	G	-0.0449613	-0.001		0.0583	FALSE	FALSE	FALSE	BMI	3	85171415	0.0098	223969	0.9187	Body mass index || id:ieu-a-2	Body mass index	Body mass index || ||	TRUE	igd	3	0.00686431	85171415	269867	5.76103e-11	Intelligence	Intelligence || id:ebi-a-GCST006250	TRUE	reported	igd	0.000158952	42.9023	2	1	TRUE
rs6819372	G	A	G	A	0.0197961	0.0074		0.4917	FALSE	FALSE	FALSE	BMI	4	67970101	0.0036	236029	0.03983	Body mass index || id:ieu-a-2	Body mass index	Body mass index || ||	TRUE	igd	4	0.00272861	67970101	269867	4.01698e-13	Intelligence	Intelligence || id:ebi-a-GCST006250	TRUE	reported	igd	0.000195003	52.6348	2	1	TRUE
rs6860963	T	C	T	C	0.0202625	-0.0043		0.1583	FALSE	FALSE	FALSE	BMI	5	169239708	0.0045	236139	0.3393	Body mass index || id:ieu-a-2	Body mass index	Body mass index || ||	TRUE	igd	5	0.00347615	169239708	269867	5.56904e-09	Intelligence	Intelligence || id:ebi-a-GCST006250	TRUE	reported	igd	0.000125888	33.9771	2	1	TRUE
rs6903716	G	A	G	A	-0.017758	-0.0016		0.275	FALSE	FALSE	FALSE	BMI	6	21956404	0.004	235909	0.6892	Body mass index || id:ieu-a-2	Body mass index	Body mass index || ||	TRUE	igd	6	0.00297505	21956404	269867	2.38699e-09	Intelligence	Intelligence || id:ebi-a-GCST006250	TRUE	reported	igd	0.000132006	35.6284	2	1	TRUE
rs7069887	C	A	C	A	-0.0225316	0.0027		0.1917	FALSE	FALSE	FALSE	BMI	10	29569272	0.0057	228671	0.6357	Body mass index || id:ieu-a-2	Body mass index	Body mass index || ||	TRUE	igd	10	0.00389752	29569272	269867	7.44201e-09	Intelligence	Intelligence || id:ebi-a-GCST006250	TRUE	reported	igd	0.000123824	33.4198	2	1	TRUE
rs7248006	C	T	C	T	0.019175	-0.01		0.6583	FALSE	FALSE	FALSE	BMI	19	31929180	0.0037	235752	0.00687797	Body mass index || id:ieu-a-2	Body mass index	Body mass index || ||	TRUE	igd	19	0.00282027	31929180	269867	1.0539e-11	Intelligence	Intelligence || id:ebi-a-GCST006250	TRUE	reported	igd	0.000171264	46.226	2	1	TRUE
rs7640196	T	C	T	C	-0.0174541	-0.0038		0.1917	FALSE	FALSE	FALSE	BMI	3	54232741	0.0034	339106	0.2623	Body mass index || id:ieu-a-2	Body mass index	Body mass index || ||	TRUE	igd	3	0.00315454	54232741	269867	3.14797e-08	Intelligence	Intelligence || id:ebi-a-GCST006250	TRUE	reported	igd	0.000113429	30.614	2	1	TRUE
rs7652296	G	A	G	A	-0.0165331	-0.0026		0.4583	FALSE	FALSE	FALSE	BMI	3	89587262	0.0037	232885	0.4822	Body mass index || id:ieu-a-2	Body mass index	Body mass index || ||	TRUE	igd	3	0.00279938	89587262	269867	3.50897e-09	Intelligence	Intelligence || id:ebi-a-GCST006250	TRUE	reported	igd	0.000129235	34.8804	2	1	TRUE
rs7731260	A	G	A	G	0.0152959	0.0066		0.4667	FALSE	FALSE	FALSE	BMI	5	107781712	0.0036	236120	0.0667498	Body mass index || id:ieu-a-2	Body mass index	Body mass index || ||	TRUE	igd	5	0.00274416	107781712	269867	2.495e-08	Intelligence	Intelligence || id:ebi-a-GCST006250	TRUE	reported	igd	0.000115115	31.0691	2	1	TRUE
rs7941785	G	A	G	A	-0.0155121	0.0024		0.7083	FALSE	FALSE	FALSE	BMI	11	63861317	0.0039	235296	0.5383	Body mass index || id:ieu-a-2	Body mass index	Body mass index || ||	TRUE	igd	11	0.00284105	63861317	269867	4.75302e-08	Intelligence	Intelligence || id:ebi-a-GCST006250	TRUE	reported	igd	0.000110455	29.8113	2	1	TRUE
rs8051038	A	G	A	G	0.018924	-0.0065		0.6917	FALSE	FALSE	FALSE	BMI	16	71870700	0.0041	236170	0.1129	Body mass index || id:ieu-a-2	Body mass index	Body mass index || ||	TRUE	igd	16	0.00314561	71870700	269867	1.78299e-09	Intelligence	Intelligence || id:ebi-a-GCST006250	TRUE	reported	igd	0.000134094	36.192	2	1	TRUE
rs913264	T	C	T	C	0.0197245	-0.0023		0.25	FALSE	FALSE	FALSE	BMI	9	131944138	0.0041	236043	0.5748	Body mass index || id:ieu-a-2	Body mass index	Body mass index || ||	TRUE	igd	9	0.0030257	131944138	269867	7.08435e-11	Intelligence	Intelligence || id:ebi-a-GCST006250	TRUE	reported	igd	0.00015745	42.4969	2	1	TRUE
rs9516855	G	A	G	A	-0.0334268	0.0158		0.0333	FALSE	FALSE	FALSE	BMI	13	97847992	0.0086	232464	0.0661805	Body mass index || id:ieu-a-2	Body mass index	Body mass index || ||	TRUE	igd	13	0.00609644	97847992	269867	4.19295e-08	Intelligence	Intelligence || id:ebi-a-GCST006250	TRUE	reported	igd	0.000111388	30.0631	2	1	TRUE
rs9569206	G	A	G	A	0.0154126	0.0073		0.3333	FALSE	FALSE	FALSE	BMI	13	55703218	0.0037	236172	0.0484998	Body mass index || id:ieu-a-2	Body mass index	Body mass index || ||	TRUE	igd	13	0.00282437	55703218	269867	4.84496e-08	Intelligence	Intelligence || id:ebi-a-GCST006250	TRUE	reported	igd	0.000110334	29.7787	2	1	TRUE
rs9888986	A	G	A	G	-0.0235019	-0.009			FALSE	FALSE	FALSE	BMI	16	68297228	0.0073	114652	0.2153	Body mass index || id:ieu-a-2	Body mass index	Body mass index || ||	TRUE	igd	16	0.00426223	68297228	269867	3.51698e-08	Intelligence	Intelligence || id:ebi-a-GCST006250	TRUE	reported	igd	0.000112651	30.4039	2	1	TRUE

## Sheet: Cognitive performance-BMI
SNP	effect_allele.exposure	other_allele.exposure	effect_allele.outcome	other_allele.outcome	beta.exposure	beta.outcome	eaf.exposure	eaf.outcome	remove	palindromic	ambiguous	id.outcome	chr	pos	se.outcome	samplesize.outcome	pval.outcome	outcome	originalname.outcome	outcome.deprecated	mr_keep.outcome	data_source.outcome	pval.exposure	se.exposure	pos.exposure	samplesize.exposure	chr.exposure	id.exposure	exposure	mr_keep.exposure	pval_origin.exposure	data_source.exposure	R2	F	action	SNP_index	mr_keep
rs1009950	T	G	T	G	-0.01903	0.0071	0.4184	0.3	FALSE	FALSE	FALSE	BMI	7	157536448	0.0043	224629	0.0987097	Body mass index || id:ieu-a-2	Body mass index	Body mass index || ||	TRUE	igd	8.1508e-11	0.00293	157536448	257841	7	Cognitive performance	Cognitive performance || id:ebi-a-GCST006572	TRUE	reported	igd	0.000176248	45.4516	2	1	TRUE
rs10129426	A	G	A	G	0.01926	-0.0026	0.5306	0.6417	FALSE	FALSE	FALSE	BMI	14	104018455	0.0037	234995	0.4822	Body mass index || id:ieu-a-2	Body mass index	Body mass index || ||	TRUE	igd	1.86982e-11	0.00287	104018455	257841	14	Cognitive performance	Cognitive performance || id:ebi-a-GCST006572	TRUE	reported	igd	0.000184779	47.6521	2	1	TRUE
rs1035738	T	C	T	C	0.05092	-0.0061	0.02721	0.05	FALSE	FALSE	FALSE	BMI	15	52196830	0.011	221257	0.579201	Body mass index || id:ieu-a-2	Body mass index	Body mass index || ||	TRUE	igd	3.46976e-11	0.00769	52196830	257841	15	Cognitive performance	Cognitive performance || id:ebi-a-GCST006572	TRUE	reported	igd	0.000137263	35.3967	2	1	TRUE
rs10875914	G	A	G	A	0.02373	0.0127	0.3554	0.375	FALSE	FALSE	FALSE	BMI	12	49422094	0.0039	224396	0.001128	Body mass index || id:ieu-a-2	Body mass index	Body mass index || ||	TRUE	igd	3.44985e-16	0.00291	49422094	257841	12	Cognitive performance	Cognitive performance || id:ebi-a-GCST006572	TRUE	reported	igd	0.000258008	66.5417	2	1	TRUE
rs11117646	A	T	A	T	-0.02248	-0.0008	0.1905	0.1833	FALSE	TRUE	FALSE	BMI	1	216830128	0.0047	236184	0.8648	Body mass index || id:ieu-a-2	Body mass index	Body mass index || ||	TRUE	igd	3.65999e-10	0.00359	216830128	257841	1	Cognitive performance	Cognitive performance || id:ebi-a-GCST006572	TRUE	reported	igd	0.00015586	40.193	2	1	TRUE
rs11138947	T	C	T	C	0.01737	0.0066	0.733	0.7583	FALSE	FALSE	FALSE	BMI	9	72110562	0.004	236076	0.0989396	Body mass index || id:ieu-a-2	Body mass index	Body mass index || ||	TRUE	igd	4.83003e-08	0.00318	72110562	257841	9	Cognitive performance	Cognitive performance || id:ebi-a-GCST006572	TRUE	reported	igd	0.000118099	30.454	2	1	TRUE
rs11210871	G	C	G	C	0.01917	-0.0008	0.6701	0.6417	FALSE	TRUE	FALSE	BMI	1	44029353	0.004	235482	0.8415	Body mass index || id:ieu-a-2	Body mass index	Body mass index || ||	TRUE	igd	7.67008e-10	0.00312	44029353	257841	1	Cognitive performance	Cognitive performance || id:ebi-a-GCST006572	TRUE	reported	igd	0.000162479	41.9001	2	1	TRUE
rs1144593	G	A	G	A	0.02276	0.0057	0.2993	0.325	FALSE	FALSE	FALSE	BMI	1	110030945	0.0032	339129	0.0745298	Body mass index || id:ieu-a-2	Body mass index	Body mass index || ||	TRUE	igd	1.82012e-13	0.00309	110030945	257841	1	Cognitive performance	Cognitive performance || id:ebi-a-GCST006572	TRUE	reported	igd	0.000217277	56.0346	2	1	TRUE
rs11720523	A	C	A	C	0.01622	-0.0004	0.4456	0.3667	FALSE	FALSE	FALSE	BMI	3	71545170	0.0036	236088	0.9115	Body mass index || id:ieu-a-2	Body mass index	Body mass index || ||	TRUE	igd	1.73002e-08	0.00288	71545170	257841	3	Cognitive performance	Cognitive performance || id:ebi-a-GCST006572	TRUE	reported	igd	0.000129987	33.5201	2	1	TRUE
rs12435486	A	G	A	G	-0.01823	0.0049	0.2483	0.2083	FALSE	FALSE	FALSE	BMI	14	98670849	0.0043	234845	0.2545	Body mass index || id:ieu-a-2	Body mass index	Body mass index || ||	TRUE	igd	3.74999e-08	0.00331	98670849	257841	14	Cognitive performance	Cognitive performance || id:ebi-a-GCST006572	TRUE	reported	igd	0.000124058	31.9909	2	1	TRUE
rs12441495	C	G	C	G	-0.02575	0.0044	0.1361	0.1833	FALSE	TRUE	FALSE	BMI	15	41222487	0.0064	224739	0.491801	Body mass index || id:ieu-a-2	Body mass index	Body mass index || ||	TRUE	igd	1.24e-09	0.00424	41222487	257841	15	Cognitive performance	Cognitive performance || id:ebi-a-GCST006572	TRUE	reported	igd	0.000155922	40.2089	2	1	TRUE
rs13120565	T	A	T	A	0.01825	-0.0011	0.6429	0.6083	FALSE	TRUE	FALSE	BMI	4	10704137	0.004	227843	0.7833	Body mass index || id:ieu-a-2	Body mass index	Body mass index || ||	TRUE	igd	5.66005e-10	0.00294	10704137	257841	4	Cognitive performance	Cognitive performance || id:ebi-a-GCST006572	TRUE	reported	igd	0.000152929	39.437	2	1	TRUE
rs13253386	G	T	G	T	0.01836	0.0036	0.5051	0.5	FALSE	FALSE	FALSE	BMI	8	14002020	0.0036	235967	0.3173	Body mass index || id:ieu-a-2	Body mass index	Body mass index || ||	TRUE	igd	1.26e-10	0.00285	14002020	257841	8	Cognitive performance	Cognitive performance || id:ebi-a-GCST006572	TRUE	reported	igd	0.000168527	43.4602	2	1	TRUE
rs1391438	C	T	C	T	-0.01691	-0.0001	0.6854	0.6833	FALSE	FALSE	FALSE	BMI	4	106151843	0.0032	338320	0.9712	Body mass index || id:ieu-a-2	Body mass index	Body mass index || ||	TRUE	igd	3.26002e-08	0.00306	106151843	257841	4	Cognitive performance	Cognitive performance || id:ebi-a-GCST006572	TRUE	reported	igd	0.000123316	31.7996	2	1	TRUE
rs1479073	T	C	T	C	-0.01731	0.0014	0.6888	0.6583	FALSE	FALSE	FALSE	BMI	5	101105998	0.0042	235076	0.738901	Body mass index || id:ieu-a-2	Body mass index	Body mass index || ||	TRUE	igd	1.91999e-08	0.00308	101105998	257841	5	Cognitive performance	Cognitive performance || id:ebi-a-GCST006572	TRUE	reported	igd	0.000128457	33.1254	2	1	TRUE
rs1507010	G	A	G	A	0.01728	-0.0007	0.4949	0.5	FALSE	FALSE	FALSE	BMI	16	7657373	0.0037	235424	0.8499	Body mass index || id:ieu-a-2	Body mass index	Body mass index || ||	TRUE	igd	1.51999e-09	0.00286	7657373	257841	16	Cognitive performance	Cognitive performance || id:ebi-a-GCST006572	TRUE	reported	igd	0.000149284	38.4969	2	1	TRUE
rs1523048	C	T	C	T	-0.01776	0.0006	0.6003	0.6083	FALSE	FALSE	FALSE	BMI	3	35527409	0.0037	236102	0.8712	Body mass index || id:ieu-a-2	Body mass index	Body mass index || ||	TRUE	igd	2.06001e-09	0.00296	35527409	257841	3	Cognitive performance	Cognitive performance || id:ebi-a-GCST006572	TRUE	reported	igd	0.000151363	39.0331	2	1	TRUE
rs1567154	T	C	T	C	-0.02045	0.0012	0.2653	0.2417	FALSE	FALSE	FALSE	BMI	16	50950805	0.0045	235931	0.7897	Body mass index || id:ieu-a-2	Body mass index	Body mass index || ||	TRUE	igd	4.51004e-09	0.00349	50950805	257841	16	Cognitive performance	Cognitive performance || id:ebi-a-GCST006572	TRUE	reported	igd	0.000163029	42.042	2	1	TRUE
rs17002025	A	G	A	G	0.02886	-0.0062	0.1378	0.1083	FALSE	FALSE	FALSE	BMI	19	12530177	0.0069	222664	0.3689	Body mass index || id:ieu-a-2	Body mass index	Body mass index || ||	TRUE	igd	2.96006e-11	0.00434	12530177	257841	19	Cognitive performance	Cognitive performance || id:ebi-a-GCST006572	TRUE	reported	igd	0.000197916	51.0404	2	1	TRUE
rs17049085	C	T	C	T	-0.02602	0.0093	0.1105	0.1	FALSE	FALSE	FALSE	BMI	2	57948003	0.0054	236097	0.0850296	Body mass index || id:ieu-a-2	Body mass index	Body mass index || ||	TRUE	igd	3.44001e-09	0.0044	57948003	257841	2	Cognitive performance	Cognitive performance || id:ebi-a-GCST006572	TRUE	reported	igd	0.000133092	34.3209	2	1	TRUE
rs17106817	C	T	C	T	-0.01854	-0.0037	0.284	0.2667	FALSE	FALSE	FALSE	BMI	14	69716957	0.0042	235461	0.3783	Body mass index || id:ieu-a-2	Body mass index	Body mass index || ||	TRUE	igd	6.88002e-09	0.0032	69716957	257841	14	Cognitive performance	Cognitive performance || id:ebi-a-GCST006572	TRUE	reported	igd	0.000139792	36.0487	2	1	TRUE
rs17428810	C	T	C	T	-0.01788	-0.0006	0.2687	0.275	FALSE	FALSE	FALSE	BMI	2	32736043	0.004	235605	0.8808	Body mass index || id:ieu-a-2	Body mass index	Body mass index || ||	TRUE	igd	8.10009e-09	0.0031	32736043	257841	2	Cognitive performance	Cognitive performance || id:ebi-a-GCST006572	TRUE	reported	igd	0.00012564	32.399	2	1	TRUE
rs1892419	C	T	C	T	-0.0276	-0.0009	0.233	0.2281	FALSE	FALSE	FALSE	BMI	1	41781151	0.0043	235971	0.8342	Body mass index || id:ieu-a-2	Body mass index	Body mass index || ||	TRUE	igd	3.46976e-16	0.00338	41781151	257841	1	Cognitive performance	Cognitive performance || id:ebi-a-GCST006572	TRUE	reported	igd	0.00027227	70.2209	2	1	TRUE
rs1906252	A	C	A	C	0.03071	-0.0093	0.4966	0.5	FALSE	FALSE	FALSE	BMI	6	98550289	0.0036	236080	0.00978498	Body mass index || id:ieu-a-2	Body mass index	Body mass index || ||	TRUE	igd	4.44017e-27	0.00285	98550289	257841	6	Cognitive performance	Cognitive performance || id:ebi-a-GCST006572	TRUE	reported	igd	0.00047153	121.636	2	1	TRUE
rs2143103	A	G	A	G	0.02382	-0.0094	0.1446	0.1017	FALSE	FALSE	FALSE	BMI	1	22430069	0.0057	223201	0.0991197	Body mass index || id:ieu-a-2	Body mass index	Body mass index || ||	TRUE	igd	9.64007e-09	0.00415	22430069	257841	1	Cognitive performance	Cognitive performance || id:ebi-a-GCST006572	TRUE	reported	igd	0.000140362	36.196	2	1	TRUE
rs2180111	G	A	G	A	-0.01812	0.0018	0.7058	0.7333	FALSE	FALSE	FALSE	BMI	14	27177910	0.0041	236176	0.660601	Body mass index || id:ieu-a-2	Body mass index	Body mass index || ||	TRUE	igd	1.54999e-08	0.0032	27177910	257841	14	Cognitive performance	Cognitive performance || id:ebi-a-GCST006572	TRUE	reported	igd	0.000136355	35.1624	2	1	TRUE
rs2295499	T	C	T	C	-0.0191	0.0033	0.4439	0.4417	FALSE	FALSE	FALSE	BMI	4	2717690	0.0036	236081	0.3593	Body mass index || id:ieu-a-2	Body mass index	Body mass index || ||	TRUE	igd	2.84971e-11	0.00287	2717690	257841	4	Cognitive performance	Cognitive performance || id:ebi-a-GCST006572	TRUE	reported	igd	0.000180109	46.4474	2	1	TRUE
rs2439649	A	G	A	G	0.01605	0.0002	0.5391	0.575	FALSE	FALSE	FALSE	BMI	9	111875463	0.0036	235815	0.9557	Body mass index || id:ieu-a-2	Body mass index	Body mass index || ||	TRUE	igd	1.98002e-08	0.00286	111875463	257841	9	Cognitive performance	Cognitive performance || id:ebi-a-GCST006572	TRUE	reported	igd	0.000128014	33.0111	2	1	TRUE
rs2647995	C	T	C	T	0.01861	0.0094	0.2925	0.3083	FALSE	FALSE	FALSE	BMI	16	51577196	0.0041	235855	0.0218701	Body mass index || id:ieu-a-2	Body mass index	Body mass index || ||	TRUE	igd	4.98999e-09	0.00318	51577196	257841	16	Cognitive performance	Cognitive performance || id:ebi-a-GCST006572	TRUE	reported	igd	0.000143343	36.9646	2	1	TRUE
rs2721173	T	C	T	C	-0.01661	0.0006	0.449	0.3917	FALSE	FALSE	FALSE	BMI	8	145744429	0.0037	229043	0.8712	Body mass index || id:ieu-a-2	Body mass index	Body mass index || ||	TRUE	igd	6.12999e-09	0.00286	145744429	257841	8	Cognitive performance	Cognitive performance || id:ebi-a-GCST006572	TRUE	reported	igd	0.000136511	35.2026	2	1	TRUE
rs2737339	G	A	G	A	0.01827	-0.0037	0.4099	0.4083	FALSE	FALSE	FALSE	BMI	8	31013470	0.0037	236141	0.3173	Body mass index || id:ieu-a-2	Body mass index	Body mass index || ||	TRUE	igd	4.14e-10	0.00292	31013470	257841	8	Cognitive performance	Cognitive performance || id:ebi-a-GCST006572	TRUE	reported	igd	0.000161477	41.6418	2	1	TRUE
rs276626	G	A	G	A	-0.02075	0.0094	0.1616	0.1583	FALSE	FALSE	FALSE	BMI	16	13156649	0.0049	233398	0.0550605	Body mass index || id:ieu-a-2	Body mass index	Body mass index || ||	TRUE	igd	4.81005e-08	0.0038	13156649	257841	16	Cognitive performance	Cognitive performance || id:ebi-a-GCST006572	TRUE	reported	igd	0.00011667	30.0856	2	1	TRUE
rs2799399	T	G	T	G	-0.01572	-0.0027	0.4167	0.3583	FALSE	FALSE	FALSE	BMI	10	130113462	0.0037	235908	0.4656	Body mass index || id:ieu-a-2	Body mass index	Body mass index || ||	TRUE	igd	4.54999e-08	0.00288	130113462	257841	10	Cognitive performance	Cognitive performance || id:ebi-a-GCST006572	TRUE	reported	igd	0.00012013	30.9779	2	1	TRUE
rs2836921	A	G	A	G	0.01632	-0.006	0.3248	0.3667	FALSE	FALSE	FALSE	BMI	21	40516070	0.004	235328	0.1336	Body mass index || id:ieu-a-2	Body mass index	Body mass index || ||	TRUE	igd	4.20998e-08	0.00298	40516070	257841	21	Cognitive performance	Cognitive performance || id:ebi-a-GCST006572	TRUE	reported	igd	0.00011682	30.1244	2	1	TRUE
rs2977464	T	C	T	C	0.02091	0.0018	0.1684	0.175	FALSE	FALSE	FALSE	BMI	8	141545193	0.0046	234698	0.695601	Body mass index || id:ieu-a-2	Body mass index	Body mass index || ||	TRUE	igd	9.86007e-09	0.00365	141545193	257841	8	Cognitive performance	Cognitive performance || id:ebi-a-GCST006572	TRUE	reported	igd	0.00012246	31.5789	2	1	TRUE
rs3128341	C	T	C	T	0.03343	0.0138	0.8248	0.8	FALSE	FALSE	FALSE	BMI	1	72749848	0.0036	339018	0.000137101	Body mass index || id:ieu-a-2	Body mass index	Body mass index || ||	TRUE	igd	2.52e-21	0.00353	72749848	257841	1	Cognitive performance	Cognitive performance || id:ebi-a-GCST006572	TRUE	reported	igd	0.000322987	83.3056	2	1	TRUE
rs3735478	T	G	T	G	0.02279	-0.0131	0.2857	0.3083	FALSE	FALSE	FALSE	BMI	7	44800176	0.0042	227053	0.00181401	Body mass index || id:ieu-a-2	Body mass index	Body mass index || ||	TRUE	igd	4.84953e-13	0.00315	44800176	257841	7	Cognitive performance	Cognitive performance || id:ebi-a-GCST006572	TRUE	reported	igd	0.000211987	54.6701	2	1	TRUE
rs4342312	A	C	A	C	-0.01793	-0.0053	0.3741	0.375	FALSE	FALSE	FALSE	BMI	5	92477890	0.0037	236090	0.152	Body mass index || id:ieu-a-2	Body mass index	Body mass index || ||	TRUE	igd	1.05e-09	0.00294	92477890	257841	5	Cognitive performance	Cognitive performance || id:ebi-a-GCST006572	TRUE	reported	igd	0.000150551	38.8237	2	1	TRUE
rs4347883	C	T	C	T	0.01595	-0.0033	0.4388	0.4083	FALSE	FALSE	FALSE	BMI	2	44185129	0.0037	235981	0.3725	Body mass index || id:ieu-a-2	Body mass index	Body mass index || ||	TRUE	igd	2.78997e-08	0.00287	44185129	257841	2	Cognitive performance	Cognitive performance || id:ebi-a-GCST006572	TRUE	reported	igd	0.000125296	32.3101	2	1	TRUE
rs4463213	A	G	A	G	0.02183	0.0035	0.5408	0.5	FALSE	FALSE	FALSE	BMI	5	139545748	0.0037	234863	0.3442	Body mass index || id:ieu-a-2	Body mass index	Body mass index || ||	TRUE	igd	2.55976e-14	0.00287	139545748	257841	5	Cognitive performance	Cognitive performance || id:ebi-a-GCST006572	TRUE	reported	igd	0.000236688	61.0418	2	1	TRUE
rs4744250	A	G	A	G	0.01834	-0.0024	0.352	0.3833	FALSE	FALSE	FALSE	BMI	9	96271752	0.0037	236163	0.5166	Body mass index || id:ieu-a-2	Body mass index	Body mass index || ||	TRUE	igd	9.34007e-10	0.003	96271752	257841	9	Cognitive performance	Cognitive performance || id:ebi-a-GCST006572	TRUE	reported	igd	0.000153443	39.5696	2	1	TRUE
rs4937860	G	A	G	A	-0.02588	0.0104	0.09354	0.05	FALSE	FALSE	FALSE	BMI	11	133814713	0.0055	323027	0.0602698	Body mass index || id:ieu-a-2	Body mass index	Body mass index || ||	TRUE	igd	2.39999e-08	0.00464	133814713	257841	11	Cognitive performance	Cognitive performance || id:ebi-a-GCST006572	TRUE	reported	igd	0.000113581	29.2889	2	1	TRUE
rs4976976	A	G	A	G	0.01978	0.012	0.3861	0.3917	FALSE	FALSE	FALSE	BMI	8	143311653	0.0037	235316	0.00118201	Body mass index || id:ieu-a-2	Body mass index	Body mass index || ||	TRUE	igd	1.23994e-11	0.00292	143311653	257841	8	Cognitive performance	Cognitive performance || id:ebi-a-GCST006572	TRUE	reported	igd	0.000185473	47.831	2	1	TRUE
rs5751191	C	T	C	T	-0.02214	0.0032	0.4779	0.4569	FALSE	FALSE	FALSE	BMI	22	42370991	0.0042	181638	0.4461	Body mass index || id:ieu-a-2	Body mass index	Body mass index || ||	TRUE	igd	8.931e-15	0.00286	42370991	257841	22	Cognitive performance	Cognitive performance || id:ebi-a-GCST006572	TRUE	reported	igd	0.000244611	63.0857	2	1	TRUE
rs5757670	A	G	A	G	0.02009	0.0042	0.6582	0.75	FALSE	FALSE	FALSE	BMI	22	39829736	0.0039	236027	0.2815	Body mass index || id:ieu-a-2	Body mass index	Body mass index || ||	TRUE	igd	7.1499e-11	0.00308	39829736	257841	22	Cognitive performance	Cognitive performance || id:ebi-a-GCST006572	TRUE	reported	igd	0.000181602	46.8325	2	1	TRUE
rs602512	A	G	A	G	0.01948	-0.0015	0.3861	0.3667	FALSE	FALSE	FALSE	BMI	11	95561682	0.0039	235464	0.7005	Body mass index || id:ieu-a-2	Body mass index	Body mass index || ||	TRUE	igd	2.92012e-11	0.00293	95561682	257841	11	Cognitive performance	Cognitive performance || id:ebi-a-GCST006572	TRUE	reported	igd	0.000179889	46.3908	2	1	TRUE
rs620729	C	A	C	A	0.01912	0.0076	0.3146	0.25	FALSE	FALSE	FALSE	BMI	6	11508671	0.0039	236122	0.0513299	Body mass index || id:ieu-a-2	Body mass index	Body mass index || ||	TRUE	igd	3.05e-10	0.00304	11508671	257841	6	Cognitive performance	Cognitive performance || id:ebi-a-GCST006572	TRUE	reported	igd	0.000157655	40.6561	2	1	TRUE
rs6535809	G	A	G	A	-0.01956	0.0048	0.5	0.5	FALSE	FALSE	FALSE	BMI	4	152592933	0.0036	230201	0.1824	Body mass index || id:ieu-a-2	Body mass index	Body mass index || ||	TRUE	igd	6.89922e-12	0.00285	152592933	257841	4	Cognitive performance	Cognitive performance || id:ebi-a-GCST006572	TRUE	reported	igd	0.000191297	49.3332	2	1	TRUE
rs6587843	T	C	T	C	0.01774	-0.0029	0.4711	0.4831	FALSE	FALSE	FALSE	BMI	1	59540811	0.0036	235675	0.4205	Body mass index || id:ieu-a-2	Body mass index	Body mass index || ||	TRUE	igd	4.82003e-10	0.00285	59540811	257841	1	Cognitive performance	Cognitive performance || id:ebi-a-GCST006572	TRUE	reported	igd	0.000156828	40.4427	2	1	TRUE
rs6819372	G	A	G	A	0.01865	0.0074	0.5357	0.4917	FALSE	FALSE	FALSE	BMI	4	67970101	0.0036	236029	0.03983	Body mass index || id:ieu-a-2	Body mass index	Body mass index || ||	TRUE	igd	6.57052e-11	0.00286	67970101	257841	4	Cognitive performance	Cognitive performance || id:ebi-a-GCST006572	TRUE	reported	igd	0.000173025	44.6202	2	1	TRUE
rs6903716	G	A	G	A	-0.01842	-0.0016	0.2738	0.275	FALSE	FALSE	FALSE	BMI	6	21956404	0.004	235909	0.6892	Body mass index || id:ieu-a-2	Body mass index	Body mass index || ||	TRUE	igd	4.61998e-09	0.00314	21956404	257841	6	Cognitive performance	Cognitive performance || id:ebi-a-GCST006572	TRUE	reported	igd	0.000134927	34.7941	2	1	TRUE
rs6975134	C	T	C	T	0.02194	0.0024	0.4218	0.5	FALSE	FALSE	FALSE	BMI	7	133531432	0.0036	235781	0.505	Body mass index || id:ieu-a-2	Body mass index	Body mass index || ||	TRUE	igd	4.54988e-14	0.00291	133531432	257841	7	Cognitive performance	Cognitive performance || id:ebi-a-GCST006572	TRUE	reported	igd	0.000234794	60.5534	2	1	TRUE
rs7044246	T	C	T	C	0.01748	-0.0062	0.6956	0.7083	FALSE	FALSE	FALSE	BMI	9	134866271	0.0039	236123	0.1119	Body mass index || id:ieu-a-2	Body mass index	Body mass index || ||	TRUE	igd	1.96002e-08	0.00311	134866271	257841	9	Cognitive performance	Cognitive performance || id:ebi-a-GCST006572	TRUE	reported	igd	0.000129395	33.3674	2	1	TRUE
rs7256776	A	G	A	G	-0.01864	0.0068	0.2908	0.3083	FALSE	FALSE	FALSE	BMI	19	31952890	0.0039	232862	0.0812307	Body mass index || id:ieu-a-2	Body mass index	Body mass index || ||	TRUE	igd	9.28004e-10	0.00304	31952890	257841	19	Cognitive performance	Cognitive performance || id:ebi-a-GCST006572	TRUE	reported	igd	0.000143313	36.9569	2	1	TRUE
rs7573001	C	G	C	G	-0.01647	0.0015	0.415	0.4083	FALSE	TRUE	FALSE	BMI	2	198929896	0.0039	235291	0.7005	Body mass index || id:ieu-a-2	Body mass index	Body mass index || ||	TRUE	igd	2.35001e-08	0.00295	198929896	257841	2	Cognitive performance	Cognitive performance || id:ebi-a-GCST006572	TRUE	reported	igd	0.000131711	33.9646	2	1	TRUE
rs7626560	T	C	T	C	0.02393	-0.0185	0.1361	0.1333	FALSE	FALSE	FALSE	BMI	3	12475088	0.0052	223457	0.000374102	Body mass index || id:ieu-a-2	Body mass index	Body mass index || ||	TRUE	igd	7.34007e-10	0.00389	12475088	257841	3	Cognitive performance	Cognitive performance || id:ebi-a-GCST006572	TRUE	reported	igd	0.000134659	34.7251	2	1	TRUE
rs7963801	C	T	C	T	-0.02296	-0.0011	0.5476	0.5583	FALSE	FALSE	FALSE	BMI	12	79685226	0.0039	234496	0.7779	Body mass index || id:ieu-a-2	Body mass index	Body mass index || ||	TRUE	igd	3.46019e-15	0.00292	79685226	257841	12	Cognitive performance	Cognitive performance || id:ebi-a-GCST006572	TRUE	reported	igd	0.000261192	67.3631	2	1	TRUE
rs8058881	G	C	G	C	0.01831	0.0207	0.25	0.275	FALSE	TRUE	FALSE	BMI	16	76524013	0.0073	171669	0.00457404	Body mass index || id:ieu-a-2	Body mass index	Body mass index || ||	TRUE	igd	4.14e-08	0.00334	76524013	257841	16	Cognitive performance	Cognitive performance || id:ebi-a-GCST006572	TRUE	reported	igd	0.000125721	32.4199	2	1	TRUE
rs830383	G	A	G	A	-0.01952	-0.0064	0.631	0.7083	FALSE	FALSE	FALSE	BMI	5	165473194	0.0039	236137	0.1008	Body mass index || id:ieu-a-2	Body mass index	Body mass index || ||	TRUE	igd	3.72992e-11	0.00295	165473194	257841	5	Cognitive performance	Cognitive performance || id:ebi-a-GCST006572	TRUE	reported	igd	0.000177437	45.7584	2	1	TRUE
rs875361	A	G	A	G	-0.01623	0.0025	0.449		FALSE	FALSE	FALSE	BMI	1	37865954	0.0037	234646	0.4992	Body mass index || id:ieu-a-2	Body mass index	Body mass index || ||	TRUE	igd	1.5e-08	0.00287	37865954	257841	1	Cognitive performance	Cognitive performance || id:ebi-a-GCST006572	TRUE	reported	igd	0.000130336	33.6101	2	1	TRUE
rs9384679	T	C	T	C	-0.02822	-0.0129	0.4082	0.425	FALSE	FALSE	FALSE	BMI	6	108864419	0.0037	235838	0.000489396	Body mass index || id:ieu-a-2	Body mass index	Body mass index || ||	TRUE	igd	1.13999e-21	0.00295	108864419	257841	6	Cognitive performance	Cognitive performance || id:ebi-a-GCST006572	TRUE	reported	igd	0.000384762	99.2448	2	1	TRUE
rs9436866	C	A	C	A	0.03309	-0.0184	0.09524	0.075	FALSE	FALSE	FALSE	BMI	1	69427576	0.0061	236126	0.002558	Body mass index || id:ieu-a-2	Body mass index	Body mass index || ||	TRUE	igd	6.01035e-12	0.00481	69427576	257841	1	Cognitive performance	Cognitive performance || id:ebi-a-GCST006572	TRUE	reported	igd	0.000188702	48.6639	2	1	TRUE
rs9930063	C	T	C	T	0.01633	-0.0021	0.4592	0.4833	FALSE	FALSE	FALSE	BMI	16	62194176	0.0037	235770	0.5703	Body mass index || id:ieu-a-2	Body mass index	Body mass index || ||	TRUE	igd	1.43001e-08	0.00288	62194176	257841	16	Cognitive performance	Cognitive performance || id:ebi-a-GCST006572	TRUE	reported	igd	0.000132447	34.1544	2	1	TRUE

## Sheet: BMI-KOA
SNP	effect_allele.exposure	other_allele.exposure	effect_allele.outcome	other_allele.outcome	beta.exposure	beta.outcome	eaf.exposure	eaf.outcome	remove	palindromic	ambiguous	id.outcome	pos.outcome	se.outcome	outcome	mr_keep.outcome	pval.outcome	pval_origin.outcome	data_source.outcome	pval.exposure	samplesize.exposure	chr.exposure	se.exposure	pos.exposure	id.exposure	exposure	mr_keep.exposure	pval_origin.exposure	data_source.exposure	R2	F	action	SNP_index	mr_keep	samplesize.outcome
rs1000940	G	A	G	A	0.0184	-0.00381453	0.225	0.427933	FALSE	FALSE	FALSE	KOA	5379957	0.00684334	outcome	TRUE	0.577249	inferred	textfile	1.81201e-08	339224	17	0.0033	5283252	BMI	Body mass index || id:ieu-a-2	TRUE	reported	igd	0.000118073	40.0576	2	1	TRUE
rs10132280	A	C	A	C	-0.0221	-0.0242113	0.3333	0.347952	FALSE	FALSE	FALSE	KOA	25458973	0.00708807	outcome	TRUE	0.000635992	inferred	textfile	1.40088e-11	339224	14	0.0033	25928179	BMI	Body mass index || id:ieu-a-2	TRUE	reported	igd	0.00021706	73.6476	2	1	TRUE
rs1016287	C	T	C	T	-0.0228	0.0038427	0.675	0.743446	FALSE	FALSE	FALSE	KOA	59078490	0.00771406	outcome	TRUE	0.618384	inferred	textfile	4.35512e-12	339224	2	0.0033	59305625	BMI	Body mass index || id:ieu-a-2	TRUE	reported	igd	0.00022808	77.3873	2	1	TRUE
rs10182181	G	A	G	A	0.0309	0.00331707	0.5	0.418606	FALSE	FALSE	FALSE	KOA	24927427	0.00681986	outcome	TRUE	0.626695	inferred	textfile	8.07049e-26	339224	2	0.0029	25150296	BMI	Body mass index || id:ieu-a-2	TRUE	reported	igd	0.000477405	162.024	2	1	TRUE
rs10733682	G	A	G	A	-0.0188	-0.0338774	0.575	0.467718	FALSE	FALSE	FALSE	KOA	126698635	0.00678286	outcome	TRUE	5.89701e-07	inferred	textfile	2.45499e-10	339224	9	0.003	129460914	BMI	Body mass index || id:ieu-a-2	TRUE	reported	igd	0.000172744	58.6086	2	1	TRUE
rs10840100	G	A	G	A	0.0206	0.00537616	0.725	0.64754	FALSE	FALSE	FALSE	KOA	8647890	0.00704561	outcome	TRUE	0.445433	inferred	textfile	6.66653e-12	339224	11	0.003	8669437	BMI	Body mass index || id:ieu-a-2	TRUE	reported	igd	0.000169214	57.4107	2	1	TRUE
rs11057405	A	G	A	G	-0.0304	-0.0238762	0.0917	0.0940927	FALSE	FALSE	FALSE	KOA	122297350	0.0115684	outcome	TRUE	0.0390257	inferred	textfile	1.22e-08	339224	12	0.0053	122781897	BMI	Body mass index || id:ieu-a-2	TRUE	reported	igd	0.000153949	52.2308	2	1	TRUE
rs11165643	T	C	T	C	0.0221	0.00950952	0.575	0.602873	FALSE	FALSE	FALSE	KOA	96458541	0.00686679	outcome	TRUE	0.166096	inferred	textfile	1.43384e-13	339224	1	0.003	96924097	BMI	Body mass index || id:ieu-a-2	TRUE	reported	igd	0.00023871	80.9951	2	1	TRUE
rs11672660	T	C	T	C	-0.0339	-0.0355725	0.175	0.258211	FALSE	FALSE	FALSE	KOA	45676926	0.00773095	outcome	TRUE	4.19841e-06	inferred	textfile	7.91043e-19	339224	19	0.0038	46180184	BMI	Body mass index || id:ieu-a-2	TRUE	reported	igd	0.000331834	112.603	2	1	TRUE
rs1167827	G	A	G	A	0.02	0.0346551	0.5417	0.448473	FALSE	FALSE	FALSE	KOA	75533848	0.00676414	outcome	TRUE	3.00144e-07	inferred	textfile	1.97501e-10	339224	7	0.0031	75163169	BMI	Body mass index || id:ieu-a-2	TRUE	reported	igd	0.000198609	67.3859	2	1	TRUE
rs12286929	G	A	G	A	0.0211	0.00724032	0.4333	0.523651	FALSE	FALSE	FALSE	KOA	115151684	0.00675703	outcome	TRUE	0.283934	inferred	textfile	5.44252e-13	339224	11	0.0029	115022404	BMI	Body mass index || id:ieu-a-2	TRUE	reported	igd	0.000218644	74.1849	2	1	TRUE
rs12429545	A	G	A	G	0.0324	0.0131404	0.1	0.140795	FALSE	FALSE	FALSE	KOA	53528071	0.00971409	outcome	TRUE	0.176147	inferred	textfile	3.1521e-13	339224	13	0.0044	54102206	BMI	Body mass index || id:ieu-a-2	TRUE	reported	igd	0.000188957	64.1104	2	1	TRUE
rs12448257	A	G	A	G	0.0246	0.00253629	0.225	0.1622	FALSE	FALSE	FALSE	KOA	3549655	0.00912421	outcome	TRUE	0.781033	inferred	textfile	3.89762e-11	339224	16	0.0037	3599655	BMI	Body mass index || id:ieu-a-2	TRUE	reported	igd	0.00021105	71.6078	2	1	TRUE
rs12940622	A	G	A	G	-0.0183	-0.0104937	0.4583	0.360673	FALSE	FALSE	FALSE	KOA	80641771	0.0070363	outcome	TRUE	0.135865	inferred	textfile	3.63597e-10	339224	17	0.0029	78615571	BMI	Body mass index || id:ieu-a-2	TRUE	reported	igd	0.00016628	56.4153	2	1	TRUE
rs12986742	C	T	C	T	0.0207	0.0161758	0.5	0.416891	FALSE	FALSE	FALSE	KOA	58748008	0.00683024	outcome	TRUE	0.0178719	inferred	textfile	8.92401e-09	339224	2	0.0036	58975143	BMI	Body mass index || id:ieu-a-2	TRUE	reported	igd	0.000214245	72.6922	2	1	TRUE
rs13078960	G	T	G	T	0.029	0.0327626	0.1833	0.17387	FALSE	FALSE	FALSE	KOA	85758440	0.00884133	outcome	TRUE	0.000210875	inferred	textfile	1.42298e-14	339224	3	0.0038	85807590	BMI	Body mass index || id:ieu-a-2	TRUE	reported	igd	0.000251797	85.4367	2	1	TRUE
rs13130484	T	C	T	C	0.0398	0.0171366	0.4333	0.472619	FALSE	FALSE	FALSE	KOA	45173674	0.00676025	outcome	TRUE	0.0112477	inferred	textfile	8.01124e-41	339224	4	0.003	45175691	BMI	Body mass index || id:ieu-a-2	TRUE	reported	igd	0.000777926	264.095	2	1	TRUE
rs13191362	G	A	G	A	-0.0285	-0.0279625	0.2	0.0611142	FALSE	FALSE	FALSE	KOA	162612318	0.0140723	outcome	TRUE	0.0469158	inferred	textfile	1.09199e-09	339224	6	0.0047	163033350	BMI	Body mass index || id:ieu-a-2	TRUE	reported	igd	0.00025992	88.1935	2	1	TRUE
rs13201877	G	A	G	A	0.0236	0.00557189	0.0833	0.167378	FALSE	FALSE	FALSE	KOA	137354404	0.00906073	outcome	TRUE	0.538588	inferred	textfile	4.28499e-08	339224	6	0.0043	137675541	BMI	Body mass index || id:ieu-a-2	TRUE	reported	igd	8.50602e-05	28.8567	2	1	TRUE
rs13329567	T	C	T	C	-0.0307	-0.0151458	0.2167	0.160879	FALSE	FALSE	FALSE	KOA	67812029	0.00915751	outcome	TRUE	0.0981435	inferred	textfile	1.52616e-18	339224	15	0.0035	68104367	BMI	Body mass index || id:ieu-a-2	TRUE	reported	igd	0.000319959	108.572	2	1	TRUE
rs1441264	A	G	A	G	0.0172	0.00486018	0.55	0.67047	FALSE	FALSE	FALSE	KOA	79006784	0.00716818	outcome	TRUE	0.497758	inferred	textfile	2.95903e-08	339224	13	0.0031	79580919	BMI	Body mass index || id:ieu-a-2	TRUE	reported	igd	0.000146441	49.6832	2	1	TRUE
rs1460676	C	T	C	T	0.0209	0.0111679	0.2167	0.197009	FALSE	FALSE	FALSE	KOA	163711179	0.00844963	outcome	TRUE	0.186267	inferred	textfile	4.97794e-08	339224	2	0.0038	164567689	BMI	Body mass index || id:ieu-a-2	TRUE	reported	igd	0.000148289	50.3104	2	1	TRUE
rs14810	G	C	G	C	0.0183	0.02152	0.675	0.607736	FALSE	TRUE	FALSE	KOA	33813998	0.00691264	outcome	TRUE	0.0018511	inferred	textfile	1.923e-08	339224	19	0.0033	34304903	BMI	Body mass index || id:ieu-a-2	TRUE	reported	igd	0.000146933	49.8502	2	1	TRUE
rs1516725	C	T	C	T	0.0448	0.0155748	0.9083	0.899846	FALSE	FALSE	FALSE	KOA	186106215	0.0111978	outcome	TRUE	0.164262	inferred	textfile	1.39412e-24	339224	3	0.0044	185824004	BMI	Body mass index || id:ieu-a-2	TRUE	reported	igd	0.000334337	113.452	2	1	TRUE
rs1528435	T	C	T	C	0.0175	0.0235673	0.5833	0.639361	FALSE	FALSE	FALSE	KOA	180686235	0.00700525	outcome	TRUE	0.000767564	inferred	textfile	4.77397e-09	339224	2	0.003	181550962	BMI	Body mass index || id:ieu-a-2	TRUE	reported	igd	0.000148875	50.5092	2	1	TRUE
rs16851483	T	G	T	G	0.0478	0.0380449	0.0917	0.0484989	FALSE	FALSE	FALSE	KOA	141556594	0.0155892	outcome	TRUE	0.0146684	inferred	textfile	1.84999e-10	339224	3	0.0075	141275436	BMI	Body mass index || id:ieu-a-2	TRUE	reported	igd	0.000380614	129.162	2	1	TRUE
rs17001654	G	C	G	C	0.0304	-0.007708	0.1583	0.115701	FALSE	TRUE	FALSE	KOA	76208415	0.0106168	outcome	TRUE	0.467827	inferred	textfile	5.03095e-09	339224	4	0.0052	77129568	BMI	Body mass index || id:ieu-a-2	TRUE	reported	igd	0.000246272	83.5615	2	1	TRUE
rs17094222	C	T	C	T	0.0249	0.00978714	0.2083	0.239684	FALSE	FALSE	FALSE	KOA	100635683	0.00789817	outcome	TRUE	0.215284	inferred	textfile	2.18625e-11	339224	10	0.0037	102395440	BMI	Body mass index || id:ieu-a-2	TRUE	reported	igd	0.000204493	69.3827	2	1	TRUE
rs17203016	G	A	G	A	0.0211	0.0111464	0.2	0.203576	FALSE	FALSE	FALSE	KOA	207390794	0.00834052	outcome	TRUE	0.181414	inferred	textfile	3.40596e-08	339224	2	0.0038	208255518	BMI	Body mass index || id:ieu-a-2	TRUE	reported	igd	0.000142467	48.3349	2	1	TRUE
rs17381664	C	T	C	T	0.0201	0.0145761	0.425	0.384173	FALSE	FALSE	FALSE	KOA	77582646	0.00692615	outcome	TRUE	0.0353346	inferred	textfile	4.56773e-11	339224	1	0.0031	78048331	BMI	Body mass index || id:ieu-a-2	TRUE	reported	igd	0.00019746	66.996	2	1	TRUE
rs17724992	G	A	G	A	-0.0196	-0.026093	0.3083	0.224027	FALSE	FALSE	FALSE	KOA	18344015	0.00808282	outcome	TRUE	0.0012457	inferred	textfile	7.787e-09	339224	19	0.0034	18454825	BMI	Body mass index || id:ieu-a-2	TRUE	reported	igd	0.000163845	55.589	2	1	TRUE
rs1928295	C	T	C	T	-0.0182	-0.0237485	0.425	0.513045	FALSE	FALSE	FALSE	KOA	117616205	0.00673364	outcome	TRUE	0.000420544	inferred	textfile	4.31797e-10	339224	9	0.0029	120378483	BMI	Body mass index || id:ieu-a-2	TRUE	reported	igd	0.000161894	54.9267	2	1	TRUE
rs2033529	G	A	G	A	0.0183	0.00545261	0.2583	0.328902	FALSE	FALSE	FALSE	KOA	40380914	0.00715257	outcome	TRUE	0.445864	inferred	textfile	1.44901e-08	339224	6	0.0032	40348653	BMI	Body mass index || id:ieu-a-2	TRUE	reported	igd	0.000128317	43.5336	2	1	TRUE
rs2060604	C	T	C	T	-0.0203	-0.00270015	0.4417	0.390298	FALSE	FALSE	FALSE	KOA	75738099	0.00690078	outcome	TRUE	0.695589	inferred	textfile	9.46019e-12	339224	8	0.003	76650334	BMI	Body mass index || id:ieu-a-2	TRUE	reported	igd	0.000203244	68.9588	2	1	TRUE
rs2112347	G	T	G	T	-0.0254	-0.0143836	0.375	0.412289	FALSE	FALSE	FALSE	KOA	75719417	0.0068338	outcome	TRUE	0.035311	inferred	textfile	1.9602e-17	339224	5	0.003	75015242	BMI	Body mass index || id:ieu-a-2	TRUE	reported	igd	0.000302419	102.618	2	1	TRUE
rs2176598	C	T	C	T	-0.0185	0.000362301	0.8	0.733773	FALSE	FALSE	FALSE	KOA	43842728	0.00761023	outcome	TRUE	0.962029	inferred	textfile	3.46897e-08	339224	11	0.0033	43864278	BMI	Body mass index || id:ieu-a-2	TRUE	reported	igd	0.00010952	37.1557	2	1	TRUE
rs2183825	C	T	C	T	0.0241	0.0014232	0.2917	0.376804	FALSE	FALSE	FALSE	KOA	28412377	0.00694591	outcome	TRUE	0.837652	inferred	textfile	2.2228e-14	339224	9	0.0032	28412375	BMI	Body mass index || id:ieu-a-2	TRUE	reported	igd	0.000240004	81.434	2	1	TRUE
rs2365389	T	C	T	C	-0.0195	-0.00529363	0.3417	0.437328	FALSE	FALSE	FALSE	KOA	61250788	0.00678256	outcome	TRUE	0.43511	inferred	textfile	1.34602e-10	339224	3	0.003	61236462	BMI	Body mass index || id:ieu-a-2	TRUE	reported	igd	0.000171068	58.0399	2	1	TRUE
rs2820292	C	A	C	A	0.0181	0.00300153	0.5083	0.55154	FALSE	FALSE	FALSE	KOA	201815159	0.00676498	outcome	TRUE	0.657269	inferred	textfile	5.45205e-10	339224	1	0.0029	201784287	BMI	Body mass index || id:ieu-a-2	TRUE	reported	igd	0.00016376	55.56	2	1	TRUE
rs2836754	C	T	C	T	0.0169	0.0133283	0.65	0.472487	FALSE	FALSE	FALSE	KOA	38919816	0.00676587	outcome	TRUE	0.0488462	inferred	textfile	1.60498e-08	339224	21	0.003	40291740	BMI	Body mass index || id:ieu-a-2	TRUE	reported	igd	0.000129953	44.0885	2	1	TRUE
rs2890652	C	T	C	T	0.0279	0.00465696	0.125	0.244766	FALSE	FALSE	FALSE	KOA	142202362	0.00782395	outcome	TRUE	0.551697	inferred	textfile	1.242e-08	339224	2	0.0049	142959931	BMI	Body mass index || id:ieu-a-2	TRUE	reported	igd	0.000170277	57.7716	2	1	TRUE
rs3736485	G	A	G	A	-0.016	-0.0362756	0.575	0.587051	FALSE	FALSE	FALSE	KOA	51456413	0.00682861	outcome	TRUE	1.08252e-07	inferred	textfile	4.52397e-08	339224	15	0.0029	51748610	BMI	Body mass index || id:ieu-a-2	TRUE	reported	igd	0.00012512	42.4488	2	1	TRUE
rs3800229	T	G	T	G	0.0175	0.0114956	0.6917	0.639516	FALSE	FALSE	FALSE	KOA	108675760	0.00700009	outcome	TRUE	0.100547	inferred	textfile	4.95005e-08	339224	6	0.0032	108996963	BMI	Body mass index || id:ieu-a-2	TRUE	reported	igd	0.000130616	44.3137	2	1	TRUE
rs3817334	T	C	T	C	0.0256	-0.0173896	0.45	0.397256	FALSE	FALSE	FALSE	KOA	47629441	0.00687744	outcome	TRUE	0.0114551	inferred	textfile	1.16788e-17	339224	11	0.003	47650993	BMI	Body mass index || id:ieu-a-2	TRUE	reported	igd	0.000324403	110.08	2	1	TRUE
rs3849570	A	C	A	C	0.0183	0.0176511	0.3667	0.418004	FALSE	FALSE	FALSE	KOA	81742961	0.00682672	outcome	TRUE	0.00972124	inferred	textfile	1.93299e-08	339224	3	0.0033	81792112	BMI	Body mass index || id:ieu-a-2	TRUE	reported	igd	0.000155544	52.7721	2	1	TRUE
rs3888190	A	C	A	C	0.0311	0.00266567	0.3583	0.413218	FALSE	FALSE	FALSE	KOA	28878165	0.00683583	outcome	TRUE	0.696569	inferred	textfile	3.45382e-25	339224	16	0.003	28889486	BMI	Body mass index || id:ieu-a-2	TRUE	reported	igd	0.000444764	150.941	2	1	TRUE
rs4740619	C	T	C	T	-0.017	-0.0122118	0.4667	0.512603	FALSE	FALSE	FALSE	KOA	15634328	0.00674398	outcome	TRUE	0.0701764	inferred	textfile	6.35594e-09	339224	9	0.0029	15634326	BMI	Body mass index || id:ieu-a-2	TRUE	reported	igd	0.000143859	48.8072	2	1	TRUE
rs4889606	G	A	G	A	-0.0187	-0.0132656	0.3583	0.387866	FALSE	FALSE	FALSE	KOA	30999862	0.00690833	outcome	TRUE	0.0548285	inferred	textfile	6.58006e-10	339224	16	0.003	31011183	BMI	Body mass index || id:ieu-a-2	TRUE	reported	igd	0.000160802	54.5564	2	1	TRUE
rs543874	G	A	G	A	0.0497	0.0384818	0.2667	0.179895	FALSE	FALSE	FALSE	KOA	177920345	0.00873733	outcome	TRUE	1.06127e-05	inferred	textfile	2.28718e-40	339224	1	0.0037	177889480	BMI	Body mass index || id:ieu-a-2	TRUE	reported	igd	0.000966156	328.058	2	1	TRUE
rs6091540	T	C	T	C	-0.0185	-0.0179341	0.275	0.232114	FALSE	FALSE	FALSE	KOA	52471323	0.00799225	outcome	TRUE	0.0248365	inferred	textfile	2.13801e-08	339224	20	0.0033	51087862	BMI	Body mass index || id:ieu-a-2	TRUE	reported	igd	0.000136472	46.3007	2	1	TRUE
rs6457796	C	T	C	T	0.0209	0.0489624	0.2583	0.269047	FALSE	FALSE	FALSE	KOA	34860776	0.00756205	outcome	TRUE	9.49677e-11	inferred	textfile	2.53501e-10	339224	6	0.0033	34828553	BMI	Body mass index || id:ieu-a-2	TRUE	reported	igd	0.000167369	56.7848	2	1	TRUE
rs6477694	T	C	T	C	-0.0169	-0.00946655	0.6417	0.600511	FALSE	FALSE	FALSE	KOA	109170062	0.00688539	outcome	TRUE	0.16917	inferred	textfile	1.70498e-08	339224	9	0.003	111932342	BMI	Body mass index || id:ieu-a-2	TRUE	reported	igd	0.000131336	44.5578	2	1	TRUE
rs6567160	C	T	C	T	0.0562	0.02348	0.2833	0.185116	FALSE	FALSE	FALSE	KOA	60161902	0.0086301	outcome	TRUE	0.00651419	inferred	textfile	6.68344e-59	339224	18	0.0035	57829135	BMI	Body mass index || id:ieu-a-2	TRUE	reported	igd	0.00128259	435.64	2	1	TRUE
rs657452	G	A	G	A	-0.0227	-0.0112535	0.5833	0.573054	FALSE	FALSE	FALSE	KOA	49124175	0.00680948	outcome	TRUE	0.0984077	inferred	textfile	2.12324e-13	339224	1	0.0031	49589847	BMI	Body mass index || id:ieu-a-2	TRUE	reported	igd	0.000250494	84.9943	2	1	TRUE
rs6713510	A	G	A	G	0.0164	0.017187	0.4833	0.562571	FALSE	FALSE	FALSE	KOA	226169783	0.00680673	outcome	TRUE	0.0115698	inferred	textfile	1.97401e-08	339224	2	0.0029	227034499	BMI	Body mass index || id:ieu-a-2	TRUE	reported	igd	0.00013433	45.5738	2	1	TRUE
rs6804842	G	A	G	A	0.0183	0.0262151	0.575	0.533829	FALSE	FALSE	FALSE	KOA	25064946	0.00675413	outcome	TRUE	0.000103881	inferred	textfile	8.01604e-10	339224	3	0.003	25106437	BMI	Body mass index || id:ieu-a-2	TRUE	reported	igd	0.000163677	55.5321	2	1	TRUE
rs7138803	A	G	A	G	0.032	0.0132244	0.4417	0.383154	FALSE	FALSE	FALSE	KOA	49853685	0.00693041	outcome	TRUE	0.0563693	inferred	textfile	5.11446e-26	339224	12	0.003	50247468	BMI	Body mass index || id:ieu-a-2	TRUE	reported	igd	0.000505039	171.407	2	1	TRUE
rs7144011	T	G	T	G	0.0274	0.00600518	0.275	0.241721	FALSE	FALSE	FALSE	KOA	79474040	0.00785742	outcome	TRUE	0.444707	inferred	textfile	6.04505e-15	339224	14	0.0035	79940383	BMI	Body mass index || id:ieu-a-2	TRUE	reported	igd	0.000299366	101.582	2	1	TRUE
rs7531118	C	T	C	T	0.0331	0.0209095	0.6083	0.591799	FALSE	FALSE	FALSE	KOA	72371556	0.0068505	outcome	TRUE	0.00227126	inferred	textfile	1.88018e-28	339224	1	0.003	72837239	BMI	Body mass index || id:ieu-a-2	TRUE	reported	igd	0.000522104	177.202	2	1	TRUE
rs7550711	T	C	T	C	0.0659	0.0105958	0.0339	0.056861	FALSE	FALSE	FALSE	KOA	109540264	0.0144495	outcome	TRUE	0.463376	inferred	textfile	5.05941e-14	339224	1	0.0087	110082886	BMI	Body mass index || id:ieu-a-2	TRUE	reported	igd	0.000284461	96.5229	2	1	TRUE
rs7599312	A	G	A	G	-0.0214	-0.00849232	0.2917	0.303406	FALSE	FALSE	FALSE	KOA	212548507	0.00734086	outcome	TRUE	0.247331	inferred	textfile	4.73042e-11	339224	2	0.0033	213413231	BMI	Body mass index || id:ieu-a-2	TRUE	reported	igd	0.000189239	64.2063	2	1	TRUE
rs7715256	T	G	T	G	-0.0168	-0.00829548	0.55	0.591266	FALSE	FALSE	FALSE	KOA	154158333	0.0068718	outcome	TRUE	0.227364	inferred	textfile	8.85095e-09	339224	5	0.0029	153537893	BMI	Body mass index || id:ieu-a-2	TRUE	reported	igd	0.000139709	47.3989	2	1	TRUE
rs7899106	G	A	G	A	0.0379	0.00414966	0.05	0.0444091	FALSE	FALSE	FALSE	KOA	85651147	0.016378	outcome	TRUE	0.799984	inferred	textfile	1.269e-08	339224	10	0.0067	87410904	BMI	Body mass index || id:ieu-a-2	TRUE	reported	igd	0.000136459	46.2962	2	1	TRUE
rs879620	T	C	T	C	0.0244	0.0178728	0.5917	0.57928	FALSE	FALSE	FALSE	KOA	3965728	0.00681992	outcome	TRUE	0.00877556	inferred	textfile	3.93904e-10	339224	16	0.0039	4015729	BMI	Body mass index || id:ieu-a-2	TRUE	reported	igd	0.000287667	97.6112	2	1	TRUE
rs891389	T	C	T	C	0.0209	0.0180925	0.325	0.349966	FALSE	FALSE	FALSE	KOA	23507567	0.0070547	outcome	TRUE	0.0103294	inferred	textfile	1.617e-08	339224	18	0.0037	21087531	BMI	Body mass index || id:ieu-a-2	TRUE	reported	igd	0.00019165	65.0245	2	1	TRUE
rs9304665	A	T	A	T	0.0243	0.00894541	0.7	0.718869	FALSE	TRUE	FALSE	KOA	47099320	0.00749347	outcome	TRUE	0.232572	inferred	textfile	1.59401e-08	339224	19	0.0043	47602577	BMI	Body mass index || id:ieu-a-2	TRUE	reported	igd	0.000248006	84.1499	2	1	TRUE
rs9374842	T	C	T	C	0.0196	0.00950082	0.7417	0.722609	FALSE	FALSE	FALSE	KOA	119864519	0.00752171	outcome	TRUE	0.206546	inferred	textfile	7.19797e-09	339224	6	0.0034	120185665	BMI	Body mass index || id:ieu-a-2	TRUE	reported	igd	0.000147196	49.9393	2	1	TRUE
rs943005	T	C	T	C	0.0444	0.0395385	0.1	0.201988	FALSE	FALSE	FALSE	KOA	50898107	0.00835297	outcome	TRUE	2.20718e-06	inferred	textfile	4.52376e-31	339224	6	0.0038	50865820	BMI	Body mass index || id:ieu-a-2	TRUE	reported	igd	0.000354845	120.414	2	1	TRUE
rs9540493	G	A	G	A	-0.0182	-0.00756927	0.55	0.486069	FALSE	FALSE	FALSE	KOA	65631572	0.00675023	outcome	TRUE	0.262145	inferred	textfile	3.95203e-09	339224	13	0.0031	66205704	BMI	Body mass index || id:ieu-a-2	TRUE	reported	igd	0.000163964	55.6292	2	1	TRUE
rs9579083	C	G	C	G	0.0295	0.0241513	0.2333	0.231468	FALSE	TRUE	FALSE	KOA	27443133	0.00796351	outcome	TRUE	0.0024234	inferred	textfile	1.426e-10	339224	13	0.0046	28017270	BMI	Body mass index || id:ieu-a-2	TRUE	reported	igd	0.000311325	105.641	2	1	TRUE
rs977747	G	T	G	T	-0.0168	0.00482544	0.5333	0.634151	FALSE	FALSE	FALSE	KOA	47219005	0.00697838	outcome	TRUE	0.489261	inferred	textfile	2.18198e-08	339224	1	0.003	47684677	BMI	Body mass index || id:ieu-a-2	TRUE	reported	igd	0.000140494	47.6654	2	1	TRUE
rs9926784	C	T	C	T	-0.0249	-0.0475524	0.2083	0.171587	FALSE	FALSE	FALSE	KOA	19930646	0.00898773	outcome	TRUE	1.21774e-07	inferred	textfile	8.5487e-11	339224	16	0.0038	19941968	BMI	Body mass index || id:ieu-a-2	TRUE	reported	igd	0.000204493	69.3827	2	1	TRUE
